# Supplementary material for: Analysis of proteome-wide degradation dynamics in ALS SOD1 iPSC-derived patient neurons reveals disrupted VCP homeostasis
Source: Cell Rep. Author manuscript; Available in PMC 2024 Jan 12. (PMC10785776; doi:10.1016/j.celrep.2023.113160)
Supplement: 2 [file NIHMS1941862-supplement-2.xlsx]

## Sheet: Long-lived proteins
Long-lived proteins detected in SOD1+/A4V and SOD1+/+ MN on day 51 (n=2)			Avg Heavy Intensity
Locus	Gene name	Description	SOD1+/A4V	SOD1+/+
B7Z686	SEPT3	Neuronal-specific septin-3 OS=Homo sapiens GN=SEPT3 PE=2 SV=1	2.05344e+08	2.87788e+07
Q99719	SEPT5	Septin-5 OS=Homo sapiens GN=SEPT5 PE=1 SV=1	7.70369e+08	3.69767e+07
Q16181	SEPT7	Septin-7 OS=Homo sapiens GN=SEPT7 PE=1 SV=2	2.16308e+07	1.79831e+08
Q9BWD1	ACAT2	Acetyl-CoA acetyltransferase, cytosolic OS=Homo sapiens GN=ACAT2 PE=1 SV=2	8.98224e+07	9.34204e+07
P53396	ACLY	ATP-citrate synthase OS=Homo sapiens GN=ACLY PE=1 SV=3	88343520	98062172
Q99798	ACO2	Aconitate hydratase, mitochondrial OS=Homo sapiens GN=ACO2 PE=1 SV=2	2.90682e+08	5.86699e+08
F5GWE2	ACOT7	Cytosolic acyl coenzyme A thioester hydrolase OS=Homo sapiens GN=ACOT7 PE=2 SV=1	1.81877e+08	1.28849e+07
P60709	ACTB	Actin, cytoplasmic 1 OS=Homo sapiens GN=ACTB PE=1 SV=1	1.16648e+09	6.26444e+08
P68032	ACTC1	Actin, alpha cardiac muscle 1 OS=Homo sapiens GN=ACTC1 PE=1 SV=1	7.00884e+08	3.79787e+08
P12814	ACTN1	Alpha-actinin-1 OS=Homo sapiens GN=ACTN1 PE=1 SV=2	4.68089e+08	2.35057e+08
A2A3N8	ADD1	Adducin 1 (Alpha) OS=Homo sapiens GN=ADD1 PE=2 SV=1	1.07407e+08	6.68834e+07
P35612	ADD2	Beta-adducin OS=Homo sapiens GN=ADD2 PE=1 SV=3	8.405e+07	68179738
Q8IVF2	AHNAK2	Protein AHNAK2 OS=Homo sapiens GN=AHNAK2 PE=1 SV=2	2.92821e+09	12961217
P27144	AK4	Adenylate kinase 4, mitochondrial OS=Homo sapiens GN=AK4 PE=1 SV=1	17869050	2.65055e+06
Q02952	AKAP12	A-kinase anchor protein 12 OS=Homo sapiens GN=AKAP12 PE=1 SV=4	4.21604e+07	4.77268e+07
P51649	ALDH5A1	Succinate-semialdehyde dehydrogenase, mitochondrial OS=Homo sapiens GN=ALDH5A1 PE=1 SV=2	1.30219e+08	1.55741e+08
P04075	ALDOA	Fructose-bisphosphate aldolase A OS=Homo sapiens GN=ALDOA PE=1 SV=2	1.13468e+08	1.0097e+08
P09972	ALDOC	Fructose-bisphosphate aldolase C OS=Homo sapiens GN=ALDOC PE=1 SV=2	4.75478e+07	1.96384e+08
Q01484	ANK2	Ankyrin-2 OS=Homo sapiens GN=ANK2 PE=1 SV=4	5.11677e+07	5.13568e+07
P07355	ANXA2	Annexin A2 OS=Homo sapiens GN=ANXA2 PE=1 SV=2	3.4086e+08	3.47733e+08
P08133	ANXA6	Annexin A6 OS=Homo sapiens GN=ANXA6 PE=1 SV=3	1.24271e+08	7.23991e+07
P52565	ARHGDIA	Rho GDP-dissociation inhibitor 1 OS=Homo sapiens GN=ARHGDIA PE=1 SV=3	1.26819e+08	2.08897e+08
P31939	ATIC	Bifunctional purine biosynthesis protein PURH OS=Homo sapiens GN=ATIC PE=1 SV=3	1.31894e+08	353539708
P05023	ATP1A1	Sodium/potassium-transporting ATPase subunit alpha-1 OS=Homo sapiens GN=ATP1A1 PE=1 SV=1	1.87224e+08	2.40097e+08
P13637	ATP1A3	Sodium/potassium-transporting ATPase subunit alpha-3 OS=Homo sapiens GN=ATP1A3 PE=1 SV=3	1.96321e+08	8.40246e+07
A6NGH2	ATP1B1	Sodium/potassium-transporting ATPase subunit beta-1 OS=Homo sapiens GN=ATP1B1 PE=2 SV=3	2.67836e+08	5.13456e+07
P20020	ATP2B1	Plasma membrane calcium-transporting ATPase 1 OS=Homo sapiens GN=ATP2B1 PE=1 SV=3	2.40778e+08	1.04356e+08
P23634	ATP2B4	Plasma membrane calcium-transporting ATPase 4 OS=Homo sapiens GN=ATP2B4 PE=1 SV=2	6.33178e+07	3.24705e+07
P25705	ATP5A1	ATP synthase subunit alpha, mitochondrial OS=Homo sapiens GN=ATP5A1 PE=1 SV=1	5.89452e+08	4.9964e+08
P06576	ATP5B	ATP synthase subunit beta, mitochondrial OS=Homo sapiens GN=ATP5B PE=1 SV=3	8.01325e+08	9.35676e+08
O75947	ATP5H	ATP synthase subunit d, mitochondrial OS=Homo sapiens GN=ATP5H PE=1 SV=3	4.43323e+07	1.72866e+08
F5H4H2	ATP5J2	ATP synthase subunit f, mitochondrial OS=Homo sapiens GN=ATP5J2 PE=2 SV=1	1264334414	1.55516e+09
G3V325	ATP5J2-PTCD1	Pentatricopeptide repeat-containing protein 1, mitochondrial OS=Homo sapiens GN=ATP5J2-PTCD1 PE=4 SV=1	1264334414	1.55516e+09
P38606	ATP6V1A	V-type proton ATPase catalytic subunit A OS=Homo sapiens GN=ATP6V1A PE=1 SV=2	8.23467e+07	1.04446e+08
P21281	ATP6V1B2	V-type proton ATPase subunit B, brain isoform OS=Homo sapiens GN=ATP6V1B2 PE=1 SV=3	6.53798e+08	1.68348e+08
P36543	ATP6V1E1	V-type proton ATPase subunit E 1 OS=Homo sapiens GN=ATP6V1E1 PE=1 SV=1	2.52343e+07	2.52397e+08
Q9UI12	ATP6V1H	V-type proton ATPase subunit H OS=Homo sapiens GN=ATP6V1H PE=1 SV=1	4.43709e+07	1.01138e+08
P80723	BASP1	Brain acid soluble protein 1 OS=Homo sapiens GN=BASP1 PE=1 SV=2	5.76051e+07	8.63248e+07
P35613	BSG	Basigin OS=Homo sapiens GN=BSG PE=1 SV=2	1.90373e+08	1.89572e+07
E9PM92	C11orf58	Small acidic protein (Fragment) OS=Homo sapiens GN=C11orf58 PE=2 SV=1	1.06135e+08	6.18314e+07
P62158	CALM1	Calmodulin OS=Homo sapiens GN=CALM1 PE=1 SV=2	3.20564e+08	1.87708e+08
E7EMB3	CALM2	Calmodulin OS=Homo sapiens GN=CALM2 PE=2 SV=1	3.20564e+08	1.87708e+08
P27797	CALR	Calreticulin OS=Homo sapiens GN=CALR PE=1 SV=1	8.43751e+07	4.82196e+07
B4DM24	CAMKV	CaM kinase-like vesicle-associated protein OS=Homo sapiens GN=CAMKV PE=2 SV=1	5.88549e+06	1.84517e+07
P27824	CANX	Calnexin OS=Homo sapiens GN=CANX PE=1 SV=2	9.67882e+07	2.46697e+07
P78371	CCT2	T-complex protein 1 subunit beta OS=Homo sapiens GN=CCT2 PE=1 SV=4	1.40922e+08	1.48674e+08
P49368	CCT3	T-complex protein 1 subunit gamma OS=Homo sapiens GN=CCT3 PE=1 SV=4	1.2819e+08	1.20704e+08
P50991	CCT4	T-complex protein 1 subunit delta OS=Homo sapiens GN=CCT4 PE=1 SV=4	9.66959e+07	525403582
P48643	CCT5	T-complex protein 1 subunit epsilon OS=Homo sapiens GN=CCT5 PE=1 SV=1	1.33242e+08	1.15415e+09
P40227	CCT6A	T-complex protein 1 subunit zeta OS=Homo sapiens GN=CCT6A PE=1 SV=3	5.59147e+07	1.30153e+08
Q99832	CCT7	T-complex protein 1 subunit eta OS=Homo sapiens GN=CCT7 PE=1 SV=2	8.49166e+07	6.83592e+07
P50990	CCT8	T-complex protein 1 subunit theta OS=Homo sapiens GN=CCT8 PE=1 SV=4	1.12339e+08	8.2828e+07
H0YDL9	CD81	CD81 antigen (Fragment) OS=Homo sapiens GN=CD81 PE=4 SV=1	1.70145e+08	7.46158e+07
A8MWK3	CDH2	Cadherin-2 OS=Homo sapiens GN=CDH2 PE=2 SV=1	6.48208e+07	3.76138e+07
E9PK25	CFL1	Cofilin-1 OS=Homo sapiens GN=CFL1 PE=2 SV=1	1.13605e+08	9.06324e+08
Q9Y281	CFL2	Cofilin-2 OS=Homo sapiens GN=CFL2 PE=1 SV=1	5.87107e+07	2.58562e+09
Q9NZZ3	CHMP5	Charged multivesicular body protein 5 OS=Homo sapiens GN=CHMP5 PE=1 SV=1	49699306	44293123
Q07065	CKAP4	Cytoskeleton-associated protein 4 OS=Homo sapiens GN=CKAP4 PE=1 SV=2	2.85338e+08	2.51125e+08
P12277	CKB	Creatine kinase B-type OS=Homo sapiens GN=CKB PE=1 SV=1	1.7084e+08	1.61441e+08
P12532	CKMT1A	Creatine kinase U-type, mitochondrial OS=Homo sapiens GN=CKMT1A PE=1 SV=1	2.21246e+08	2.68187e+08
O00299	CLIC1	Chloride intracellular channel protein 1 OS=Homo sapiens GN=CLIC1 PE=1 SV=4	2.90576e+07	3.87783e+07
Q00610	CLTC	Clathrin heavy chain 1 OS=Homo sapiens GN=CLTC PE=1 SV=5	1.51351e+08	5.30997e+08
P09543	CNP	2',3'-cyclic-nucleotide 3'-phosphodiesterase OS=Homo sapiens GN=CNP PE=1 SV=2	7.28738e+07	1.18171e+08
H0YFA4	CRIP2	Cysteine-rich protein 2 (Fragment) OS=Homo sapiens GN=CRIP2 PE=4 SV=1	2.52867e+07	3.95718e+07
Q14194	CRMP1	Dihydropyrimidinase-related protein 1 OS=Homo sapiens GN=CRMP1 PE=1 SV=1	7.02881e+08	6.93389e+08
O75390	CS	Citrate synthase, mitochondrial OS=Homo sapiens GN=CS PE=1 SV=2	1.02476e+08	1.70172e+09
P26232	CTNNA2	Catenin alpha-2 OS=Homo sapiens GN=CTNNA2 PE=1 SV=5	1351280326	4.87949e+07
O60716	CTNND1	Catenin delta-1 OS=Homo sapiens GN=CTNND1 PE=1 SV=1	2.64538e+08	8.31096e+07
Q14247	CTTN	Src substrate cortactin OS=Homo sapiens GN=CTTN PE=1 SV=2	23026404	45624227
P78310	CXADR	Coxsackievirus and adenovirus receptor OS=Homo sapiens GN=CXADR PE=1 SV=1	2.0298e+08	1.09732e+09
C9JFR7	CYCS	Cytochrome c (Fragment) OS=Homo sapiens GN=CYCS PE=2 SV=1	3.45917e+07	1.95961e+07
Q16643	DBN1	Drebrin OS=Homo sapiens GN=DBN1 PE=1 SV=4	1.22885e+08	7.26855e+07
O15075	DCLK1	Serine/threonine-protein kinase DCLK1 OS=Homo sapiens GN=DCLK1 PE=1 SV=2	1.73376e+07	2.45046e+07
Q13561	DCTN2	Dynactin subunit 2 OS=Homo sapiens GN=DCTN2 PE=1 SV=4	1.37913e+08	4.97069e+06
O43602	DCX	Neuronal migration protein doublecortin OS=Homo sapiens GN=DCX PE=1 SV=3	3.93448e+07	4.52574e+08
O60884	DNAJA2	DnaJ homolog subfamily A member 2 OS=Homo sapiens GN=DNAJA2 PE=1 SV=1	7.90701e+07	9.89653e+07
Q9NY33	DPP3	Dipeptidyl peptidase 3 OS=Homo sapiens GN=DPP3 PE=1 SV=2	4.09351e+07	590217443
Q16555	DPYSL2	Dihydropyrimidinase-related protein 2 OS=Homo sapiens GN=DPYSL2 PE=1 SV=1	4.13623e+08	3.14985e+08
Q14195	DPYSL3	Dihydropyrimidinase-related protein 3 OS=Homo sapiens GN=DPYSL3 PE=1 SV=1	5.66569e+08	3.47399e+08
O14531	DPYSL4	Dihydropyrimidinase-related protein 4 OS=Homo sapiens GN=DPYSL4 PE=1 SV=2	8.19466e+07	1.11462e+08
Q9BPU6	DPYSL5	Dihydropyrimidinase-related protein 5 OS=Homo sapiens GN=DPYSL5 PE=1 SV=1	2.54581e+08	2.08962e+08
P60981	DSTN	Destrin OS=Homo sapiens GN=DSTN PE=1 SV=3	7.7262e+07	3.55455e+07
Q14204	DYNC1H1	Cytoplasmic dynein 1 heavy chain 1 OS=Homo sapiens GN=DYNC1H1 PE=1 SV=5	1.03091e+08	1.10869e+08
Q9Y6G9	DYNC1LI1	Cytoplasmic dynein 1 light intermediate chain 1 OS=Homo sapiens GN=DYNC1LI1 PE=1 SV=3	2.40877e+07	1.16423e+07
B4DZP4	DYNC1LI2	Cytoplasmic dynein 1 light intermediate chain 2 OS=Homo sapiens GN=DYNC1LI2 PE=2 SV=1	2.78618e+08	8.69724e+08
O43854	EDIL3	EGF-like repeat and discoidin I-like domain-containing protein 3 OS=Homo sapiens GN=EDIL3 PE=1 SV=1	1.06842e+08	1.16488e+08
P68104	EEF1A1	Elongation factor 1-alpha 1 OS=Homo sapiens GN=EEF1A1 PE=1 SV=1	5.97259e+08	4.76121e+07
Q05639	EEF1A2	Elongation factor 1-alpha 2 OS=Homo sapiens GN=EEF1A2 PE=1 SV=1	4.228e+08	1.00881e+08
P24534	EEF1B2	Elongation factor 1-beta OS=Homo sapiens GN=EEF1B2 PE=1 SV=3	154354450	4.86214e+07
B4DTG2	EEF1G	Elongation factor 1-gamma OS=Homo sapiens GN=EEF1G PE=2 SV=1	2.09072e+07	4.89581e+07
P13639	EEF2	Elongation factor 2 OS=Homo sapiens GN=EEF2 PE=1 SV=4	4.88898e+08	5.02231e+07
P60842	EIF4A1	Eukaryotic initiation factor 4A-I OS=Homo sapiens GN=EIF4A1 PE=1 SV=1	3.24822e+07	3.78401e+07
Q14240	EIF4A2	Eukaryotic initiation factor 4A-II OS=Homo sapiens GN=EIF4A2 PE=1 SV=2	3.40156e+07	1.00073e+08
P63241	EIF5A	Eukaryotic translation initiation factor 5A-1 OS=Homo sapiens GN=EIF5A PE=1 SV=2	7.66228e+07	4.62064e+07
O94919	ENDOD1	Endonuclease domain-containing 1 protein OS=Homo sapiens GN=ENDOD1 PE=1 SV=2	1.23925e+08	152133654
P06733	ENO1	Alpha-enolase OS=Homo sapiens GN=ENO1 PE=1 SV=2	3.9668e+08	2.58038e+08
P09104	ENO2	Gamma-enolase OS=Homo sapiens GN=ENO2 PE=1 SV=3	2.04073e+08	2.91112e+08
Q9H4G0	EPB41L1	Band 4.1-like protein 1 OS=Homo sapiens GN=EPB41L1 PE=1 SV=2	3.15729e+07	9.80035e+06
F5GX05	EPB41L3	Band 4.1-like protein 3 OS=Homo sapiens GN=EPB41L3 PE=2 SV=1	1.3101e+08	1.6089e+08
P30040	ERP29	Endoplasmic reticulum resident protein 29 OS=Homo sapiens GN=ERP29 PE=1 SV=4	1.52664e+08	164618211
H7BZT7	ESD	S-formylglutathione hydrolase (Fragment) OS=Homo sapiens GN=ESD PE=4 SV=1	8.99581e+07	20441352
P13804	ETFA	Electron transfer flavoprotein subunit alpha, mitochondrial OS=Homo sapiens GN=ETFA PE=1 SV=1	1.48406e+08	8.53755e+07
Q6P587	FAHD1	Acylpyruvase FAHD1, mitochondrial OS=Homo sapiens GN=FAHD1 PE=1 SV=2	25972939	5.47612e+07
K7ER00	FARSA	Phenylalanine--tRNA ligase alpha subunit OS=Homo sapiens GN=FARSA PE=2 SV=1	2.84089e+08	1170313986
P49327	FASN	Fatty acid synthase OS=Homo sapiens GN=FASN PE=1 SV=3	1.09559e+08	5.75932e+07
P07954	FH	Fumarate hydratase, mitochondrial OS=Homo sapiens GN=FH PE=1 SV=3	2.57751e+08	2.56446e+08
Q02790	FKBP4	Peptidyl-prolyl cis-trans isomerase FKBP4 OS=Homo sapiens GN=FKBP4 PE=1 SV=3	41521014	6.13862e+08
P02751	FN1	Fibronectin OS=Homo sapiens GN=FN1 PE=1 SV=4	1.18812e+08	4.40473e+07
Q16658	FSCN1	Fascin OS=Homo sapiens GN=FSCN1 PE=1 SV=3	1.80077e+08	1.47965e+08
P35637	FUS	RNA-binding protein FUS OS=Homo sapiens GN=FUS PE=1 SV=1	15506962	14868876
P17677	GAP43	Neuromodulin OS=Homo sapiens GN=GAP43 PE=1 SV=1	1.13139e+08	1.79084e+08
P04406	GAPDH	Glyceraldehyde-3-phosphate dehydrogenase OS=Homo sapiens GN=GAPDH PE=1 SV=3	3.62726e+08	2.54077e+08
P31150	GDI1	Rab GDP dissociation inhibitor alpha OS=Homo sapiens GN=GDI1 PE=1 SV=2	2.08615e+08	2.1806e+08
P50395	GDI2	Rab GDP dissociation inhibitor beta OS=Homo sapiens GN=GDI2 PE=2 SV=1	1.20844e+08	2.33957e+08
O94925	GLS	Glutaminase kidney isoform, mitochondrial OS=Homo sapiens GN=GLS PE=1 SV=1	1.14364e+08	64745945
P00367	GLUD1	Glutamate dehydrogenase 1, mitochondrial OS=Homo sapiens GN=GLUD1 PE=1 SV=2	1.58302e+08	178944913
P08754	GNAI3	Guanine nucleotide-binding protein G(k) subunit alpha OS=Homo sapiens GN=GNAI3 PE=1 SV=3	5.69565e+07	31625283
P09471	GNAO1	Guanine nucleotide-binding protein G(o) subunit alpha OS=Homo sapiens GN=GNAO1 PE=1 SV=4	3.74024e+08	4.52012e+08
P50148	GNAQ	Guanine nucleotide-binding protein G(q) subunit alpha OS=Homo sapiens GN=GNAQ PE=1 SV=4	1.9443e+08	242959819
P62873	GNB1	Guanine nucleotide-binding protein G(I)/G(S)/G(T) subunit beta-1 OS=Homo sapiens GN=GNB1 PE=1 SV=3	1.06354e+09	2.93652e+08
P62879	GNB2	Guanine nucleotide-binding protein G(I)/G(S)/G(T) subunit beta-2 OS=Homo sapiens GN=GNB2 PE=1 SV=3	1.34508e+09	2.28167e+08
G3V3J9	GNG2	Guanine nucleotide-binding protein subunit gamma OS=Homo sapiens GN=GNG2 PE=2 SV=1	3.29481e+07	32481955
P17174	GOT1	Aspartate aminotransferase, cytoplasmic OS=Homo sapiens GN=GOT1 PE=1 SV=3	3.38189e+07	1.38602e+08
P00505	GOT2	Aspartate aminotransferase, mitochondrial OS=Homo sapiens GN=GOT2 PE=1 SV=3	5.87683e+08	2.38591e+08
P06744	GPI	Glucose-6-phosphate isomerase OS=Homo sapiens GN=GPI PE=1 SV=4	9.00868e+07	9.10861e+07
P09211	GSTP1	Glutathione S-transferase P OS=Homo sapiens GN=GSTP1 PE=1 SV=2	1.35673e+08	1.03838e+08
Q71UI9	H2AFV	Histone H2A.V OS=Homo sapiens GN=H2AFV PE=1 SV=3	2.54819e+07	4.53283e+07
P16104	H2AFX	Histone H2AX OS=Homo sapiens GN=H2AFX PE=1 SV=2	5.2244e+08	5.51891e+08
O75367	H2AFY	Core histone macro-H2A.1 OS=Homo sapiens GN=H2AFY PE=1 SV=4	4.24389e+08	4.67804e+07
P0C0S5	H2AFZ	Histone H2A.Z OS=Homo sapiens GN=H2AFZ PE=1 SV=2	2.54819e+07	4.53283e+07
P0C0S8	HIST1H2AG	Histone H2A type 1 OS=Homo sapiens GN=HIST1H2AG PE=1 SV=2	5.12404e+08	5.77276e+08
P33778	HIST1H2BB	Histone H2B type 1-B OS=Homo sapiens GN=HIST1H2BB PE=1 SV=2	6133413094	1.11088e+10
P62807	HIST1H2BC	Histone H2B type 1-C/E/F/G/I OS=Homo sapiens GN=HIST1H2BC PE=1 SV=4	3.03648e+09	4.4795e+09
P58876	HIST1H2BD	Histone H2B type 1-D OS=Homo sapiens GN=HIST1H2BD PE=1 SV=2	3.03648e+09	4.4795e+09
Q93079	HIST1H2BH	Histone H2B type 1-H OS=Homo sapiens GN=HIST1H2BH PE=1 SV=3	3.03648e+09	4.4795e+09
Q99879	HIST1H2BM	Histone H2B type 1-M OS=Homo sapiens GN=HIST1H2BM PE=1 SV=3	3.03648e+09	4.4795e+09
U3KQK0	HIST1H2BN	Histone H2B OS=Homo sapiens GN=HIST1H2BN PE=3 SV=1	3.03648e+09	4.4795e+09
P23527	HIST1H2BO	Histone H2B type 1-O OS=Homo sapiens GN=HIST1H2BO PE=1 SV=3	6133413094	1.11088e+10
P62805	HIST1H4A	Histone H4 OS=Homo sapiens GN=HIST1H4A PE=1 SV=2	3.84209e+08	2.63797e+08
Q6FI13	HIST2H2AA3	Histone H2A type 2-A OS=Homo sapiens GN=HIST2H2AA3 PE=1 SV=3	2.08839e+08	7.36458e+08
Q16778	HIST2H2BE	Histone H2B type 2-E OS=Homo sapiens GN=HIST2H2BE PE=1 SV=3	6133413094	1.11088e+10
Q5QNW6	HIST2H2BF	Histone H2B type 2-F OS=Homo sapiens GN=HIST2H2BF PE=1 SV=3	3.03648e+09	4.4795e+09
P19367	HK1	Hexokinase-1 OS=Homo sapiens GN=HK1 PE=1 SV=3	1.91355e+08	1.33241e+08
Q5T6W5	HNRNPK	Heterogeneous nuclear ribonucleoprotein K OS=Homo sapiens GN=HNRNPK PE=4 SV=1	1.03954e+08	4.0218e+07
P52272	HNRNPM	Heterogeneous nuclear ribonucleoprotein M OS=Homo sapiens GN=HNRNPM PE=1 SV=3	5.29281e+07	4.70704e+07
P01112	HRAS	GTPase HRas OS=Homo sapiens GN=HRAS PE=1 SV=1	4.93929e+07	3.33236e+08
Q99714	HSD17B10	3-hydroxyacyl-CoA dehydrogenase type-2 OS=Homo sapiens GN=HSD17B10 PE=1 SV=3	1.4601e+08	2.25668e+08
P07900	HSP90AA1	Heat shock protein HSP 90-alpha OS=Homo sapiens GN=HSP90AA1 PE=1 SV=5	1.01639e+08	1.65533e+08
P08238	HSP90AB1	Heat shock protein HSP 90-beta OS=Homo sapiens GN=HSP90AB1 PE=1 SV=4	1.02372e+08	1.21195e+08
P14625	HSP90B1	Endoplasmin OS=Homo sapiens GN=HSP90B1 PE=1 SV=1	1.59671e+08	1.4574e+08
P08107	HSPA1A	Heat shock 70 kDa protein 1A/1B OS=Homo sapiens GN=HSPA1A PE=1 SV=5	1.24386e+08	2.52606e+08
P34932	HSPA4	Heat shock 70 kDa protein 4 OS=Homo sapiens GN=HSPA4 PE=1 SV=4	1.25686e+09	2.89664e+07
P11021	HSPA5	78 kDa glucose-regulated protein OS=Homo sapiens GN=HSPA5 PE=1 SV=2	2.25656e+08	2.09243e+08
P17066	HSPA6	Heat shock 70 kDa protein 6 OS=Homo sapiens GN=HSPA6 PE=1 SV=2	1.42747e+08	1.06248e+07
P11142	HSPA8	Heat shock cognate 71 kDa protein OS=Homo sapiens GN=HSPA8 PE=1 SV=1	8.8374e+07	4.3566e+08
P38646	HSPA9	Stress-70 protein, mitochondrial OS=Homo sapiens GN=HSPA9 PE=1 SV=2	1.70617e+08	4.66838e+08
P10809	HSPD1	60 kDa heat shock protein, mitochondrial OS=Homo sapiens GN=HSPD1 PE=1 SV=2	1.03247e+09	9.44512e+08
P61604	HSPE1	10 kDa heat shock protein, mitochondrial OS=Homo sapiens GN=HSPE1 PE=1 SV=2	1.72921e+08	2.71499e+08
Q9Y4L1	HYOU1	Hypoxia up-regulated protein 1 OS=Homo sapiens GN=HYOU1 PE=1 SV=1	8.75839e+07	6.05785e+08
O75874	IDH1	Isocitrate dehydrogenase [NADP] cytoplasmic OS=Homo sapiens GN=IDH1 PE=1 SV=2	7.91196e+07	9.99613e+07
H0YL72	IDH3A	Isocitrate dehydrogenase [NAD] subunit alpha, mitochondrial OS=Homo sapiens GN=IDH3A PE=2 SV=1	1.61455e+08	1.00311e+08
Q16891	IMMT	Mitochondrial inner membrane protein OS=Homo sapiens GN=IMMT PE=1 SV=1	3.80954e+08	1.57525e+08
Q16352	INA	Alpha-internexin OS=Homo sapiens GN=INA PE=1 SV=2	9.45932e+08	9.71698e+08
P05556	ITGB1	Integrin beta-1 OS=Homo sapiens GN=ITGB1 PE=1 SV=2	2.87276e+07	1.59012e+07
Q12840	KIF5A	Kinesin heavy chain isoform 5A OS=Homo sapiens GN=KIF5A PE=1 SV=2	257206795	60124431
O60282	KIF5C	Kinesin heavy chain isoform 5C OS=Homo sapiens GN=KIF5C PE=1 SV=1	178515787	1.09074e+08
F8W6L3	KLC1	Kinesin light chain 1 OS=Homo sapiens GN=KLC1 PE=2 SV=1	3.50178e+07	1.09934e+08
P05783	KRT18	Keratin, type I cytoskeletal 18 OS=Homo sapiens GN=KRT18 PE=1 SV=2	7.9331e+07	9.26898e+07
P05787	KRT8	Keratin, type II cytoskeletal 8 OS=Homo sapiens GN=KRT8 PE=1 SV=7	9.3872e+08	7.86681e+08
F5H025	L1CAM	Neural cell adhesion molecule L1 OS=Homo sapiens GN=L1CAM PE=2 SV=1	8.04442e+07	4.11872e+07
P00338	LDHA	L-lactate dehydrogenase A chain OS=Homo sapiens GN=LDHA PE=1 SV=2	6.75472e+08	8.7036e+07
P07195	LDHB	L-lactate dehydrogenase B chain OS=Homo sapiens GN=LDHB PE=1 SV=2	7.27587e+07	1.27345e+08
P78559	MAP1A	Microtubule-associated protein 1A OS=Homo sapiens GN=MAP1A PE=1 SV=6	1.30768e+08	1.80716e+07
P46821	MAP1B	Microtubule-associated protein 1B OS=Homo sapiens GN=MAP1B PE=1 SV=2	6.65063e+07	8.01945e+07
P11137	MAP2	Microtubule-associated protein 2 OS=Homo sapiens GN=MAP2 PE=1 SV=4	6.81362e+08	5.0362e+07
P27816	MAP4	Microtubule-associated protein 4 OS=Homo sapiens GN=MAP4 PE=1 SV=3	7.06155e+07	2.22073e+07
Q96JE9	MAP6	Microtubule-associated protein 6 OS=Homo sapiens GN=MAP6 PE=1 SV=2	4.57129e+07	4.51487e+07
Q15555	MAPRE2	Microtubule-associated protein RP/EB family member 2 OS=Homo sapiens GN=MAPRE2 PE=1 SV=1	64939036	1.7437e+07
P10636	MAPT	Microtubule-associated protein tau OS=Homo sapiens GN=MAPT PE=1 SV=5	5.37786e+07	7.73402e+07
P29966	MARCKS	Myristoylated alanine-rich C-kinase substrate OS=Homo sapiens GN=MARCKS PE=1 SV=4	3.48957e+07	8.18376e+07
P49006	MARCKSL1	MARCKS-related protein OS=Homo sapiens GN=MARCKSL1 PE=1 SV=2	7.11363e+07	7.739e+07
A8MXP9	MATR3	Matrin-3 OS=Homo sapiens GN=MATR3 PE=2 SV=1	2.41716e+07	3.68361e+07
P43121	MCAM	Cell surface glycoprotein MUC18 OS=Homo sapiens GN=MCAM PE=1 SV=2	7.27575e+07	4.69004e+08
P40925	MDH1	Malate dehydrogenase, cytoplasmic OS=Homo sapiens GN=MDH1 PE=1 SV=4	1.75799e+08	7.71649e+07
P40926	MDH2	Malate dehydrogenase, mitochondrial OS=Homo sapiens GN=MDH2 PE=1 SV=3	9.77984e+08	2.83918e+08
O60502	MGEA5	Bifunctional protein NCOAT OS=Homo sapiens GN=MGEA5 PE=1 SV=2	2.39986e+07	5.91222e+07
P14174	MIF	Macrophage migration inhibitory factor OS=Homo sapiens GN=MIF PE=1 SV=4	5.81355e+08	11370673
P26038	MSN	Moesin OS=Homo sapiens GN=MSN PE=1 SV=3	1.25644e+08	5.21405e+08
P00403	MT-CO2	Cytochrome c oxidase subunit 2 OS=Homo sapiens GN=MT-CO2 PE=1 SV=1	366234745	2.84431e+08
F8W6L6	MYH10	Myosin-10 OS=Homo sapiens GN=MYH10 PE=2 SV=1	1.56229e+08	1.45963e+08
P35579	MYH9	Myosin-9 OS=Homo sapiens GN=MYH9 PE=1 SV=4	1.78745e+08	2.58843e+08
F5H4R6	NAP1L1	Nucleosome assembly protein 1-like 1 OS=Homo sapiens GN=NAP1L1 PE=2 SV=1	2.43286e+07	1.73927e+07
P13591	NCAM1	Neural cell adhesion molecule 1 OS=Homo sapiens GN=NCAM1 PE=1 SV=3	7.59582e+08	2.8917e+08
O15394	NCAM2	Neural cell adhesion molecule 2 OS=Homo sapiens GN=NCAM2 PE=1 SV=2	1.56256e+08	2.03614e+07
P19338	NCL	Nucleolin OS=Homo sapiens GN=NCL PE=1 SV=3	1.99787e+08	105692554
P12036	NEFH	Neurofilament heavy polypeptide OS=Homo sapiens GN=NEFH PE=1 SV=4	5.81224e+07	1.21998e+08
P07196	NEFL	Neurofilament light polypeptide OS=Homo sapiens GN=NEFL PE=1 SV=3	4.26959e+08	3.30497e+08
P07197	NEFM	Neurofilament medium polypeptide OS=Homo sapiens GN=NEFM PE=1 SV=3	3.24852e+08	2.41807e+08
P48681	NES	Nestin OS=Homo sapiens GN=NES PE=1 SV=2	6.78049e+07	1.08549e+08
Q9BPW8	NIPSNAP1	Protein NipSnap homolog 1 OS=Homo sapiens GN=NIPSNAP1 PE=1 SV=1	8.08277e+08	3.2476e+08
P46459	NSF	Vesicle-fusing ATPase OS=Homo sapiens GN=NSF PE=1 SV=3	5.80676e+07	38971698
Q9UNZ2	NSFL1C	NSFL1 cofactor p47 OS=Homo sapiens GN=NSFL1C PE=1 SV=2	1.62846e+07	40348534
O60313	OPA1	Dynamin-like 120 kDa protein, mitochondrial OS=Homo sapiens GN=OPA1 PE=1 SV=3	6.04729e+07	6.0846e+07
P55809	OXCT1	Succinyl-CoA:3-ketoacid coenzyme A transferase 1, mitochondrial OS=Homo sapiens GN=OXCT1 PE=1 SV=1	9.4259e+07	1.03255e+08
P07237	P4HB	Protein disulfide-isomerase OS=Homo sapiens GN=P4HB PE=1 SV=3	1.2646e+08	1.67404e+08
Q99497	PARK7	Protein DJ-1 OS=Homo sapiens GN=PARK7 PE=1 SV=2	5.39734e+07	4.27278e+07
P11177	PDHB	Pyruvate dehydrogenase E1 component subunit beta, mitochondrial OS=Homo sapiens GN=PDHB PE=1 SV=3	3.25456e+08	4.1955e+08
P30101	PDIA3	Protein disulfide-isomerase A3 OS=Homo sapiens GN=PDIA3 PE=1 SV=4	2.90799e+08	4.81692e+08
Q9NQP4	PFDN4	Prefoldin subunit 4 OS=Homo sapiens GN=PFDN4 PE=1 SV=1	7.25579e+06	5.77348e+06
P18669	PGAM1	Phosphoglycerate mutase 1 OS=Homo sapiens GN=PGAM1 PE=1 SV=2	3.42585e+08	3.64361e+08
P00558	PGK1	Phosphoglycerate kinase 1 OS=Homo sapiens GN=PGK1 PE=1 SV=3	1.40837e+08	5.95385e+07
O00264	PGRMC1	Membrane-associated progesterone receptor component 1 OS=Homo sapiens GN=PGRMC1 PE=1 SV=3	8.71968e+07	2.2236e+09
P35232	PHB	Prohibitin OS=Homo sapiens GN=PHB PE=1 SV=1	5.46891e+08	2.51336e+08
P14618	PKM	Pyruvate kinase PKM OS=Homo sapiens GN=PKM PE=1 SV=4	9.60099e+07	122274138
P62937	PPIA	Peptidyl-prolyl cis-trans isomerase A OS=Homo sapiens GN=PPIA PE=1 SV=2	8.03043e+08	6.50462e+08
P32119	PRDX2	Peroxiredoxin-2 OS=Homo sapiens GN=PRDX2 PE=1 SV=5	2.05371e+08	3.35774e+07
P31323	PRKAR2B	cAMP-dependent protein kinase type II-beta regulatory subunit OS=Homo sapiens GN=PRKAR2B PE=1 SV=3	2.4365e+07	2.22565e+08
P14314	PRKCSH	Glucosidase 2 subunit beta OS=Homo sapiens GN=PRKCSH PE=1 SV=2	1.99402e+08	3.31015e+06
P41219	PRPH	Peripherin OS=Homo sapiens GN=PRPH PE=1 SV=2	2.36216e+09	1.50366e+09
P25787	PSMA2	Proteasome subunit alpha type-2 OS=Homo sapiens GN=PSMA2 PE=1 SV=2	55203458	248355496
R4GNH3	PSMC3	26S protease regulatory subunit 6A OS=Homo sapiens GN=PSMC3 PE=4 SV=1	1.53036e+08	1.01449e+08
P20962	PTMS	Parathymosin OS=Homo sapiens GN=PTMS PE=1 SV=2	1.00622e+07	14565892
P61106	RAB14	Ras-related protein Rab-14 OS=Homo sapiens GN=RAB14 PE=1 SV=4	3.76583e+07	2.39066e+07
P51148	RAB5C	Ras-related protein Rab-5C OS=Homo sapiens GN=RAB5C PE=1 SV=2	308611390	194956499
P11233	RALA	Ras-related protein Ral-A OS=Homo sapiens GN=RALA PE=1 SV=1	1.34958e+08	6.83312e+07
P61224	RAP1B	Ras-related protein Rap-1b OS=Homo sapiens GN=RAP1B PE=1 SV=1	2.42524e+08	3.12257e+08
P09455	RBP1	Retinol-binding protein 1 OS=Homo sapiens GN=RBP1 PE=1 SV=2	1.25287e+08	1.58658e+08
P62906	RPL10A	60S ribosomal protein L10a OS=Homo sapiens GN=RPL10A PE=1 SV=2	1.20375e+08	2.11595e+07
A8MUS3	RPL23A	60S ribosomal protein L23a OS=Homo sapiens GN=RPL23A PE=2 SV=1	1.08696e+08	1.01578e+08
E9PKZ0	RPL8	60S ribosomal protein L8 (Fragment) OS=Homo sapiens GN=RPL8 PE=2 SV=1	1.5388e+07	4433111
P05388	RPLP0	60S acidic ribosomal protein P0 OS=Homo sapiens GN=RPLP0 PE=1 SV=1	2.02798e+08	1.25193e+08
P05387	RPLP2	60S acidic ribosomal protein P2 OS=Homo sapiens GN=RPLP2 PE=1 SV=1	5.63521e+07	7.47441e+07
P46783	RPS10	40S ribosomal protein S10 OS=Homo sapiens GN=RPS10 PE=1 SV=1	3.64291e+07	57122598
P08708	RPS17	40S ribosomal protein S17 OS=Homo sapiens GN=RPS17 PE=1 SV=2	1.41067e+08	2.3915e+08
P0CW22	RPS17L	40S ribosomal protein S17-like OS=Homo sapiens GN=RPS17L PE=1 SV=1	1.41067e+08	2.3915e+08
P39019	RPS19	40S ribosomal protein S19 OS=Homo sapiens GN=RPS19 PE=1 SV=2	53779417	28396330
P62979	RPS27A	Ubiquitin-40S ribosomal protein S27a OS=Homo sapiens GN=RPS27A PE=1 SV=2	9.01354e+07	1.76106e+07
Q9Y3I0	RTCB	tRNA-splicing ligase RtcB homolog OS=Homo sapiens GN=RTCB PE=1 SV=1	36770041	5.50785e+07
Q9NQC3	RTN4	Reticulon-4 OS=Homo sapiens GN=RTN4 PE=1 SV=2	2.13155e+08	6.07104e+07
Q12765	SCRN1	Secernin-1 OS=Homo sapiens GN=SCRN1 PE=1 SV=2	4.17485e+07	1.86357e+08
P23246	SFPQ	Splicing factor, proline- and glutamine-rich OS=Homo sapiens GN=SFPQ PE=1 SV=2	2.81972e+08	8.0253e+07
Q9BWM7	SFXN3	Sideroflexin-3 OS=Homo sapiens GN=SFXN3 PE=1 SV=2	2.61584e+08	7.5668e+07
Q96EQ0	SGTB	Small glutamine-rich tetratricopeptide repeat-containing protein beta OS=Homo sapiens GN=SGTB PE=1 SV=1	95634412	57043658
E5RJR5	SKP1	S-phase kinase-associated protein 1 OS=Homo sapiens GN=SKP1 PE=2 SV=1	4.80429e+07	5.40151e+07
Q9UJS0	SLC25A13	Calcium-binding mitochondrial carrier protein Aralar2 OS=Homo sapiens GN=SLC25A13 PE=1 SV=2	1.50316e+08	1.47891e+08
Q9H936	SLC25A22	Mitochondrial glutamate carrier 1 OS=Homo sapiens GN=SLC25A22 PE=1 SV=1	2.73776e+07	2.68565e+07
P12236	SLC25A6	ADP/ATP translocase 3 OS=Homo sapiens GN=SLC25A6 PE=1 SV=4	2.8774e+08	8.80611e+07
O00193	SMAP	Small acidic protein OS=Homo sapiens GN=SMAP PE=1 SV=1	1.06135e+08	6.18314e+07
O60641	SNAP91	Clathrin coat assembly protein AP180 OS=Homo sapiens GN=SNAP91 PE=1 SV=2	3.96968e+07	2.13929e+07
O76070	SNCG	Gamma-synuclein OS=Homo sapiens GN=SNCG PE=1 SV=2	4.23479e+07	1.55712e+07
A6NG51	SPTAN1	Spectrin alpha chain, non-erythrocytic 1 OS=Homo sapiens GN=SPTAN1 PE=2 SV=2	1.32708e+08	3.88619e+08
Q01082	SPTBN1	Spectrin beta chain, non-erythrocytic 1 OS=Homo sapiens GN=SPTBN1 PE=1 SV=2	1.39096e+08	8.77709e+07
P37108	SRP14	Signal recognition particle 14 kDa protein OS=Homo sapiens GN=SRP14 PE=1 SV=2	9.63464e+07	5.50709e+08
P31948	STIP1	Stress-induced-phosphoprotein 1 OS=Homo sapiens GN=STIP1 PE=1 SV=1	6.75438e+08	170947782
P16949	STMN1	Stathmin OS=Homo sapiens GN=STMN1 PE=1 SV=3	4.34575e+08	8.48689e+07
Q86Y82	STX12	Syntaxin-12 OS=Homo sapiens GN=STX12 PE=1 SV=1	1.12272e+08	7.898e+07
P61266	STX1B	Syntaxin-1B OS=Homo sapiens GN=STX1B PE=1 SV=1	9.16807e+07	2.07178e+07
P61764	STXBP1	Syntaxin-binding protein 1 OS=Homo sapiens GN=STXBP1 PE=1 SV=1	2.1256e+08	134945722
Q9Y2Z0	SUGT1	Suppressor of G2 allele of SKP1 homolog OS=Homo sapiens GN=SUGT1 PE=1 SV=3	1951456539	9.09561e+08
O60506	SYNCRIP	Heterogeneous nuclear ribonucleoprotein Q OS=Homo sapiens GN=SYNCRIP PE=1 SV=2	2.3006e+08	134779475
P37802	TAGLN2	Transgelin-2 OS=Homo sapiens GN=TAGLN2 PE=1 SV=3	2.0597e+08	2.67836e+08
Q9UI15	TAGLN3	Transgelin-3 OS=Homo sapiens GN=TAGLN3 PE=1 SV=2	6.86908e+07	1.47598e+08
E5RJD8	TBCA	Tubulin-specific chaperone A OS=Homo sapiens GN=TBCA PE=2 SV=1	2.65912e+08	8.33279e+07
P17987	TCP1	T-complex protein 1 subunit alpha OS=Homo sapiens GN=TCP1 PE=1 SV=1	3.9916e+07	2.08618e+08
P02787	TF	Serotransferrin OS=Homo sapiens GN=TF PE=1 SV=3	8.43147e+07	3.8221e+08
B4E022	TKT	Transketolase OS=Homo sapiens GN=TKT PE=2 SV=1	3.78705e+08	3.40047e+08
P49755	TMED10	Transmembrane emp24 domain-containing protein 10 OS=Homo sapiens GN=TMED10 PE=1 SV=2	1.54411e+08	1.96128e+08
P60174	TPI1	Triosephosphate isomerase OS=Homo sapiens GN=TPI1 PE=1 SV=3	3.00821e+08	3.78079e+08
P06753	TPM3	Tropomyosin alpha-3 chain OS=Homo sapiens GN=TPM3 PE=1 SV=2	6.17535e+07	1.77692e+07
P67936	TPM4	Tropomyosin alpha-4 chain OS=Homo sapiens GN=TPM4 PE=1 SV=3	7.99871e+07	5.90579e+07
Q9BW30	TPPP3	Tubulin polymerization-promoting protein family member 3 OS=Homo sapiens GN=TPPP3 PE=1 SV=1	7.07848e+09	149168429
Q5W0H4	TPT1	Translationally-controlled tumor protein OS=Homo sapiens GN=TPT1 PE=1 SV=1	3.68096e+08	2.97539e+07
Q13263	TRIM28	Transcription intermediary factor 1-beta OS=Homo sapiens GN=TRIM28 PE=1 SV=5	3.29589e+07	63014170
Q71U36	TUBA1A	Tubulin alpha-1A chain OS=Homo sapiens GN=TUBA1A PE=1 SV=1	2.80278e+09	1.10249e+09
P68363	TUBA1B	Tubulin alpha-1B chain OS=Homo sapiens GN=TUBA1B PE=1 SV=1	2.85856e+09	1.42374e+09
P68366	TUBA4A	Tubulin alpha-4A chain OS=Homo sapiens GN=TUBA4A PE=1 SV=1	1.51289e+09	1.41216e+09
P07437	TUBB	Tubulin beta chain OS=Homo sapiens GN=TUBB PE=1 SV=2	2.27514e+09	1.72941e+09
Q13885	TUBB2A	Tubulin beta-2A chain OS=Homo sapiens GN=TUBB2A PE=1 SV=1	2.58321e+09	1.88515e+09
Q9BVA1	TUBB2B	Tubulin beta-2B chain OS=Homo sapiens GN=TUBB2B PE=1 SV=1	2.52848e+09	1.8197e+09
Q13509	TUBB3	Tubulin beta-3 chain OS=Homo sapiens GN=TUBB3 PE=1 SV=2	1.88641e+09	1.35562e+09
P04350	TUBB4A	Tubulin beta-4A chain OS=Homo sapiens GN=TUBB4A PE=1 SV=2	1.49485e+09	1.07163e+09
P68371	TUBB4B	Tubulin beta-4B chain OS=Homo sapiens GN=TUBB4B PE=1 SV=1	1.6103e+09	1.75659e+09
Q9BUF5	TUBB6	Tubulin beta-6 chain OS=Homo sapiens GN=TUBB6 PE=1 SV=1	1.88447e+09	1.3628e+09
P49411	TUFM	Elongation factor Tu, mitochondrial OS=Homo sapiens GN=TUFM PE=1 SV=2	2.85408e+08	2.1938e+08
P22314	UBA1	Ubiquitin-like modifier-activating enzyme 1 OS=Homo sapiens GN=UBA1 PE=1 SV=3	1.31985e+08	1.54332e+08
P09936	UCHL1	Ubiquitin carboxyl-terminal hydrolase isozyme L1 OS=Homo sapiens GN=UCHL1 PE=1 SV=2	5.95924e+07	2.27302e+08
P31930	UQCRC1	Cytochrome b-c1 complex subunit 1, mitochondrial OS=Homo sapiens GN=UQCRC1 PE=1 SV=3	2.22656e+08	2.24723e+08
P45974	USP5	Ubiquitin carboxyl-terminal hydrolase 5 OS=Homo sapiens GN=USP5 PE=1 SV=2	20612096	1.74647e+08
F8WCA0	VAMP2	Vesicle-associated membrane protein 2 OS=Homo sapiens GN=VAMP2 PE=2 SV=1	4.75202e+07	5.57663e+07
Q99536	VAT1	Synaptic vesicle membrane protein VAT-1 homolog OS=Homo sapiens GN=VAT1 PE=1 SV=2	6.7537e+07	8.0109e+07
Q9HCJ6	VAT1L	Synaptic vesicle membrane protein VAT-1 homolog-like OS=Homo sapiens GN=VAT1L PE=1 SV=2	2.9093e+07	1.49231e+07
P18206	VCL	Vinculin OS=Homo sapiens GN=VCL PE=1 SV=4	7.22946e+07	3.68394e+08
P55072	VCP	Transitional endoplasmic reticulum ATPase OS=Homo sapiens GN=VCP PE=1 SV=4	1.52135e+08	6.60614e+07
P21796	VDAC1	Voltage-dependent anion-selective channel protein 1 OS=Homo sapiens GN=VDAC1 PE=1 SV=2	1.83916e+08	2.28795e+08
P45880	VDAC2	Voltage-dependent anion-selective channel protein 2 OS=Homo sapiens GN=VDAC2 PE=1 SV=2	2.2654e+08	1.03454e+08
O15240	VGF	Neurosecretory protein VGF OS=Homo sapiens GN=VGF PE=1 SV=2	3.67107e+07	8.60574e+07
P08670	VIM	Vimentin OS=Homo sapiens GN=VIM PE=1 SV=4	1.07347e+09	3.04782e+08
P31946	YWHAB	14-3-3 protein beta/alpha OS=Homo sapiens GN=YWHAB PE=1 SV=3	2.11001e+08	2.02758e+08
P62258	YWHAE	14-3-3 protein epsilon OS=Homo sapiens GN=YWHAE PE=1 SV=1	1.28349e+08	1.9543e+08
P61981	YWHAG	14-3-3 protein gamma OS=Homo sapiens GN=YWHAG PE=1 SV=2	1.78168e+08	2.41056e+08
Q04917	YWHAH	14-3-3 protein eta OS=Homo sapiens GN=YWHAH PE=1 SV=4	1.45314e+08	2.03388e+08
P27348	YWHAQ	14-3-3 protein theta OS=Homo sapiens GN=YWHAQ PE=1 SV=1	1.00886e+08	1.28652e+08
P63104	YWHAZ	14-3-3 protein zeta/delta OS=Homo sapiens GN=YWHAZ PE=1 SV=1	1.92709e+08	1.62255e+08
A6NIZ1	A6NIZ1	Ras-related protein Rap-1b-like protein OS=Homo sapiens PE=2 SV=1	2.42524e+08	ND
P24752	ACAT1	Acetyl-CoA acetyltransferase, mitochondrial OS=Homo sapiens GN=ACAT1 PE=1 SV=1	8.2639e+07	ND
O60488	ACSL4	Long-chain-fatty-acid--CoA ligase 4 OS=Homo sapiens GN=ACSL4 PE=1 SV=2	72685354	ND
O95831	AIFM1	Apoptosis-inducing factor 1, mitochondrial OS=Homo sapiens GN=AIFM1 PE=1 SV=1	1.75103e+08	ND
Q5T9B7	AK1	Adenylate kinase isoenzyme 1 OS=Homo sapiens GN=AK1 PE=2 SV=1	2.21618e+08	ND
Q9UIJ7	AK3	GTP:AMP phosphotransferase AK3, mitochondrial OS=Homo sapiens GN=AK3 PE=1 SV=4	3.20922e+07	ND
C9JIF9	APEH	Acylamino-acid-releasing enzyme OS=Homo sapiens GN=APEH PE=2 SV=1	1.42964e+07	ND
P78540	ARG2	Arginase-2, mitochondrial OS=Homo sapiens GN=ARG2 PE=1 SV=1	2.07293e+08	ND
O75915	ARL6IP5	PRA1 family protein 3 OS=Homo sapiens GN=ARL6IP5 PE=1 SV=1	5.01434e+08	ND
P15848	ARSB	Arylsulfatase B OS=Homo sapiens GN=ARSB PE=1 SV=1	489620227	ND
H0Y2W2	ATAD3A	ATPase family AAA domain-containing protein 3A (Fragment) OS=Homo sapiens GN=ATAD3A PE=4 SV=1	99190070	ND
P36542	ATP5C1	ATP synthase subunit gamma, mitochondrial OS=Homo sapiens GN=ATP5C1 PE=1 SV=1	3.71675e+08	ND
P48047	ATP5O	ATP synthase subunit O, mitochondrial OS=Homo sapiens GN=ATP5O PE=1 SV=1	3.89112e+08	ND
R4GN72	ATP6V0D1	V-type proton ATPase subunit d 1 OS=Homo sapiens GN=ATP6V0D1 PE=4 SV=1	5.17005e+07	ND
P54687	BCAT1	Branched-chain-amino-acid aminotransferase, cytosolic OS=Homo sapiens GN=BCAT1 PE=1 SV=3	2658169717	ND
P54289	CACNA2D1	Voltage-dependent calcium channel subunit alpha-2/delta-1 OS=Homo sapiens GN=CACNA2D1 PE=1 SV=3	3.62376e+07	ND
Q9BY67	CADM1	Cell adhesion molecule 1 OS=Homo sapiens GN=CADM1 PE=1 SV=2	115148236	ND
Q8N126	CADM3	Cell adhesion molecule 3 OS=Homo sapiens GN=CADM3 PE=1 SV=1	110180704	ND
Q8NFZ8	CADM4	Cell adhesion molecule 4 OS=Homo sapiens GN=CADM4 PE=1 SV=1	65592576	ND
O43852	CALU	Calumenin OS=Homo sapiens GN=CALU PE=1 SV=2	5.42785e+07	ND
Q86VP6	CAND1	Cullin-associated NEDD8-dissociated protein 1 OS=Homo sapiens GN=CAND1 PE=1 SV=2	5.21018e+07	ND
P52907	CAPZA1	F-actin-capping protein subunit alpha-1 OS=Homo sapiens GN=CAPZA1 PE=1 SV=3	4.26603e+08	ND
P47755	CAPZA2	F-actin-capping protein subunit alpha-2 OS=Homo sapiens GN=CAPZA2 PE=1 SV=3	1.3218e+08	ND
Q8N163	CCAR2	Cell cycle and apoptosis regulator protein 2 OS=Homo sapiens GN=CCAR2 PE=1 SV=2	4.93532e+07	ND
E7ETU3	CDC42	Cell division control protein 42 homolog OS=Homo sapiens GN=CDC42 PE=2 SV=1	2.34229e+08	ND
Q9UKY7	CDV3	Protein CDV3 homolog OS=Homo sapiens GN=CDV3 PE=1 SV=1	7168369	ND
F8WAR4	CHCHD3	Coiled-coil-helix-coiled-coil-helix domain-containing protein 3, mitochondrial OS=Homo sapiens GN=CHCHD3 PE=2 SV=1	34088007	ND
Q99653	CHP1	Calcineurin B homologous protein 1 OS=Homo sapiens GN=CHP1 PE=1 SV=3	2.78275e+08	ND
Q9NZ45	CISD1	CDGSH iron-sulfur domain-containing protein 1 OS=Homo sapiens GN=CISD1 PE=1 SV=1	54411384	ND
Q14008	CKAP5	Cytoskeleton-associated protein 5 OS=Homo sapiens GN=CKAP5 PE=1 SV=3	1.75996e+08	ND
O75122	CLASP2	CLIP-associating protein 2 OS=Homo sapiens GN=CLASP2 PE=1 SV=2	756799742	ND
P09496	CLTA	Clathrin light chain A OS=Homo sapiens GN=CLTA PE=1 SV=1	1.10892e+08	ND
Q96F85	CNRIP1	CB1 cannabinoid receptor-interacting protein 1 OS=Homo sapiens GN=CNRIP1 PE=1 SV=1	3.86573e+07	ND
Q14019	COTL1	Coactosin-like protein OS=Homo sapiens GN=COTL1 PE=1 SV=3	3.52447e+08	ND
P16870	CPE	Carboxypeptidase E OS=Homo sapiens GN=CPE PE=1 SV=1	46709485	ND
Q99829	CPNE1	Copine-1 OS=Homo sapiens GN=CPNE1 PE=1 SV=1	1.89008e+08	ND
P68400	CSNK2A1	Casein kinase II subunit alpha OS=Homo sapiens GN=CSNK2A1 PE=1 SV=1	2.413e+09	ND
P35222	CTNNB1	Catenin beta-1 OS=Homo sapiens GN=CTNNB1 PE=1 SV=1	1.16722e+08	ND
Q14203	DCTN1	Dynactin subunit 1 OS=Homo sapiens GN=DCTN1 PE=1 SV=3	1.95302e+08	ND
Q08211	DHX9	ATP-dependent RNA helicase A OS=Homo sapiens GN=DHX9 PE=1 SV=4	583647236	ND
O00429	DNM1L	Dynamin-1-like protein OS=Homo sapiens GN=DNM1L PE=1 SV=2	56927133	ND
Q96FJ2	DYNLL2	Dynein light chain 2, cytoplasmic OS=Homo sapiens GN=DYNLL2 PE=1 SV=1	1.72115e+07	ND
Q9H4M9	EHD1	EH domain-containing protein 1 OS=Homo sapiens GN=EHD1 PE=1 SV=2	1.42905e+08	ND
Q9NZN3	EHD3	EH domain-containing protein 3 OS=Homo sapiens GN=EHD3 PE=1 SV=2	1.40638e+07	ND
P20042	EIF2S2	Eukaryotic translation initiation factor 2 subunit 2 OS=Homo sapiens GN=EIF2S2 PE=1 SV=2	3.65199e+07	ND
F5H335	EIF3A	Eukaryotic translation initiation factor 3 subunit A OS=Homo sapiens GN=EIF3A PE=2 SV=1	131625779	ND
P38919	EIF4A3	Eukaryotic initiation factor 4A-III OS=Homo sapiens GN=EIF4A3 PE=1 SV=4	64011258	ND
D3DQV9	EIF4G2	Eukaryotic translation initiation factor 4 gamma 2 (Fragment) OS=Homo sapiens GN=EIF4G2 PE=2 SV=1	23179033	ND
Q14576	ELAVL3	ELAV-like protein 3 OS=Homo sapiens GN=ELAVL3 PE=1 SV=3	8193327	ND
P07814	EPRS	Bifunctional glutamate/proline--tRNA ligase OS=Homo sapiens GN=EPRS PE=1 SV=5	2.2528e+08	ND
Q96HE7	ERO1L	ERO1-like protein alpha OS=Homo sapiens GN=ERO1L PE=1 SV=2	6.41928e+06	ND
M0R366	FSD1	Fibronectin type III and SPRY domain-containing protein 1 OS=Homo sapiens GN=FSD1 PE=2 SV=1	120802467	ND
Q96AE4	FUBP1	Far upstream element-binding protein 1 OS=Homo sapiens GN=FUBP1 PE=1 SV=3	8.60166e+07	ND
Q14697	GANAB	Neutral alpha-glucosidase AB OS=Homo sapiens GN=GANAB PE=1 SV=3	84172740	ND
P41250	GARS	Glycine--tRNA ligase OS=Homo sapiens GN=GARS PE=1 SV=3	1.00206e+08	ND
P23434	GCSH	Glycine cleavage system H protein, mitochondrial OS=Homo sapiens GN=GCSH PE=1 SV=2	1.96812e+08	ND
Q8TB36	GDAP1	Ganglioside-induced differentiation-associated protein 1 OS=Homo sapiens GN=GDAP1 PE=1 SV=3	1.77801e+08	ND
B7Z403	GLOD4	Glyoxalase domain-containing protein 4 OS=Homo sapiens GN=GLOD4 PE=2 SV=1	8.95988e+08	ND
O76003	GLRX3	Glutaredoxin-3 OS=Homo sapiens GN=GLRX3 PE=1 SV=2	1.55473e+08	ND
P63096	GNAI1	Guanine nucleotide-binding protein G(i) subunit alpha-1 OS=Homo sapiens GN=GNAI1 PE=1 SV=2	79900619	ND
P62993	GRB2	Growth factor receptor-bound protein 2 OS=Homo sapiens GN=GRB2 PE=1 SV=1	4.72896e+07	ND
Q9UBQ7	GRHPR	Glyoxylate reductase/hydroxypyruvate reductase OS=Homo sapiens GN=GRHPR PE=1 SV=1	8.67739e+07	ND
P12081	HARS	Histidine--tRNA ligase, cytoplasmic OS=Homo sapiens GN=HARS PE=1 SV=2	1.09268e+08	ND
Q93077	HIST1H2AC	Histone H2A type 1-C OS=Homo sapiens GN=HIST1H2AC PE=1 SV=3	5.70443e+08	ND
Q96KK5	HIST1H2AH	Histone H2A type 1-H OS=Homo sapiens GN=HIST1H2AH PE=1 SV=3	5.12404e+08	ND
Q99878	HIST1H2AJ	Histone H2A type 1-J OS=Homo sapiens GN=HIST1H2AJ PE=1 SV=3	5.12404e+08	ND
Q9UK76	HN1	Hematological and neurological expressed 1 protein OS=Homo sapiens GN=HN1 PE=1 SV=3	3.50169e+07	ND
P22626	HNRNPA2B1	Heterogeneous nuclear ribonucleoproteins A2/B1 OS=Homo sapiens GN=HNRNPA2B1 PE=1 SV=2	2.16437e+08	ND
P31943	HNRNPH1	Heterogeneous nuclear ribonucleoprotein H OS=Homo sapiens GN=HNRNPH1 PE=1 SV=4	5.25554e+08	ND
P55795	HNRNPH2	Heterogeneous nuclear ribonucleoprotein H2 OS=Homo sapiens GN=HNRNPH2 PE=1 SV=1	3.26707e+08	ND
P31942	HNRNPH3	Heterogeneous nuclear ribonucleoprotein H3 OS=Homo sapiens GN=HNRNPH3 PE=1 SV=2	4.85135e+07	ND
Q00839	HNRNPU	Heterogeneous nuclear ribonucleoprotein U OS=Homo sapiens GN=HNRNPU PE=1 SV=6	3.7749e+07	ND
P00492	HPRT1	Hypoxanthine-guanine phosphoribosyltransferase OS=Homo sapiens GN=HPRT1 PE=1 SV=2	89743658	ND
O43837	IDH3B	Isocitrate dehydrogenase [NAD] subunit beta, mitochondrial OS=Homo sapiens GN=IDH3B PE=1 SV=2	4.19801e+07	ND
P29218	IMPA1	Inositol monophosphatase 1 OS=Homo sapiens GN=IMPA1 PE=1 SV=1	1.64604e+07	ND
P14923	JUP	Junction plakoglobin OS=Homo sapiens GN=JUP PE=1 SV=3	4.59831e+07	ND
Q15046	KARS	Lysine--tRNA ligase OS=Homo sapiens GN=KARS PE=1 SV=3	2.25384e+08	ND
F8WCP6	KIF21A	Kinesin-like protein KIF21A OS=Homo sapiens GN=KIF21A PE=2 SV=1	2.4659e+07	ND
J3KPF9	KIF3A	Kinesin-like protein KIF3A OS=Homo sapiens GN=KIF3A PE=2 SV=1	113901093	ND
P33176	KIF5B	Kinesin-1 heavy chain OS=Homo sapiens GN=KIF5B PE=1 SV=1	257206795	ND
P01116-2	KRAS	Isoform 2B of GTPase KRas OS=Homo sapiens GN=KRAS	2.34505e+08	ND
P04264	KRT1	Keratin, type II cytoskeletal 1 OS=Homo sapiens GN=KRT1 PE=1 SV=6	8.02617e+08	ND
Q6IAA8	LAMTOR1	Ragulator complex protein LAMTOR1 OS=Homo sapiens GN=LAMTOR1 PE=1 SV=2	1.3448e+07	ND
Q6PKG0	LARP1	La-related protein 1 OS=Homo sapiens GN=LARP1 PE=1 SV=2	30456658	ND
Q14847	LASP1	LIM and SH3 domain protein 1 OS=Homo sapiens GN=LASP1 PE=1 SV=2	5.90303e+07	ND
O95202	LETM1	LETM1 and EF-hand domain-containing protein 1, mitochondrial OS=Homo sapiens GN=LETM1 PE=1 SV=1	1.51041e+08	ND
Q03252	LMNB2	Lamin-B2 OS=Homo sapiens GN=LMNB2 PE=1 SV=3	96494686	ND
Q6T4P5	LPPR3	Lipid phosphate phosphatase-related protein type 3 OS=Homo sapiens GN=LPPR3 PE=2 SV=1	6.72011e+07	ND
P42704	LRPPRC	Leucine-rich PPR motif-containing protein, mitochondrial OS=Homo sapiens GN=LRPPRC PE=1 SV=3	5.1033e+07	ND
Q8N1G4	LRRC47	Leucine-rich repeat-containing protein 47 OS=Homo sapiens GN=LRRC47 PE=1 SV=1	1.31783e+07	ND
P28482	MAPK1	Mitogen-activated protein kinase 1 OS=Homo sapiens GN=MAPK1 PE=1 SV=3	2.86629e+07	ND
Q15691	MAPRE1	Microtubule-associated protein RP/EB family member 1 OS=Homo sapiens GN=MAPRE1 PE=1 SV=3	3.94239e+07	ND
Q9P2K5	MYEF2	Myelin expression factor 2 OS=Homo sapiens GN=MYEF2 PE=1 SV=3	87455511	ND
J3QRS3	MYL12A	Myosin regulatory light chain 12A OS=Homo sapiens GN=MYL12A PE=2 SV=1	1.12855e+08	ND
O14950	MYL12B	Myosin regulatory light chain 12B OS=Homo sapiens GN=MYL12B PE=1 SV=2	1.12855e+08	ND
Q92614	MYO18A	Unconventional myosin-XVIIIa OS=Homo sapiens GN=MYO18A PE=1 SV=3	3.68948e+07	ND
E9PAV3	NACA	Nascent polypeptide-associated complex subunit alpha, muscle-specific form OS=Homo sapiens GN=NACA PE=1 SV=1	6.76791e+07	ND
Q99747	NAPG	Gamma-soluble NSF attachment protein OS=Homo sapiens GN=NAPG PE=1 SV=1	1.81651e+07	ND
Q92597	NDRG1	Protein NDRG1 OS=Homo sapiens GN=NDRG1 PE=1 SV=1	6.89859e+07	ND
O43678	NDUFA2	NADH dehydrogenase [ubiquinone] 1 alpha subcomplex subunit 2 OS=Homo sapiens GN=NDUFA2 PE=1 SV=3	519946224	ND
O75380	NDUFS6	NADH dehydrogenase [ubiquinone] iron-sulfur protein 6, mitochondrial OS=Homo sapiens GN=NDUFS6 PE=1 SV=1	12899364	ND
Q15843	NEDD8	NEDD8 OS=Homo sapiens GN=NEDD8 PE=1 SV=1	28653905	ND
E9PL57	NEDD8-MDP1	Protein NEDD8-MDP1 (Fragment) OS=Homo sapiens GN=NEDD8-MDP1 PE=2 SV=1	28653905	ND
Q13423	NNT	NAD(P) transhydrogenase, mitochondrial OS=Homo sapiens GN=NNT PE=1 SV=3	99887083	ND
P04181	OAT	Ornithine aminotransferase, mitochondrial OS=Homo sapiens GN=OAT PE=1 SV=1	8.49481e+07	ND
Q02218	OGDH	2-oxoglutarate dehydrogenase, mitochondrial OS=Homo sapiens GN=OGDH PE=1 SV=3	1.57989e+08	ND
Q13310	PABPC4	Polyadenylate-binding protein 4 OS=Homo sapiens GN=PABPC4 PE=1 SV=1	2.69232e+06	ND
Q15102	PAFAH1B3	Platelet-activating factor acetylhydrolase IB subunit gamma OS=Homo sapiens GN=PAFAH1B3 PE=1 SV=1	9.3559e+07	ND
Q15365	PCBP1	Poly(rC)-binding protein 1 OS=Homo sapiens GN=PCBP1 PE=1 SV=2	1.95168e+07	ND
P13667	PDIA4	Protein disulfide-isomerase A4 OS=Homo sapiens GN=PDIA4 PE=1 SV=2	3.99924e+07	ND
F8WA83	PDIA6	Protein disulfide-isomerase A6 OS=Homo sapiens GN=PDIA6 PE=2 SV=1	7.91683e+07	ND
P30086	PEBP1	Phosphatidylethanolamine-binding protein 1 OS=Homo sapiens GN=PEBP1 PE=1 SV=3	2.19801e+08	ND
Q13526	PIN1	Peptidyl-prolyl cis-trans isomerase NIMA-interacting 1 OS=Homo sapiens GN=PIN1 PE=1 SV=1	1.18702e+08	ND
O60664	PLIN3	Perilipin-3 OS=Homo sapiens GN=PLIN3 PE=1 SV=3	5.83754e+07	ND
P23284	PPIB	Peptidyl-prolyl cis-trans isomerase B OS=Homo sapiens GN=PPIB PE=1 SV=2	48133234	ND
P41236	PPP1R2	Protein phosphatase inhibitor 2 OS=Homo sapiens GN=PPP1R2 PE=1 SV=2	10103780	ND
Q6NXS1	PPP1R2P3	Protein phosphatase inhibitor 2-like protein 3 OS=Homo sapiens GN=PPP1R2P3 PE=1 SV=1	10103780	ND
A8MU39	PPP5C	Serine/threonine-protein phosphatase 5 OS=Homo sapiens GN=PPP5C PE=2 SV=1	5.39992e+07	ND
Q06830	PRDX1	Peroxiredoxin-1 OS=Homo sapiens GN=PRDX1 PE=1 SV=1	2.1746e+08	ND
O14818	PSMA7	Proteasome subunit alpha type-7 OS=Homo sapiens GN=PSMA7 PE=1 SV=1	3.05074e+08	ND
P35998	PSMC2	26S protease regulatory subunit 7 OS=Homo sapiens GN=PSMC2 PE=1 SV=3	185310135	ND
Q13200	PSMD2	26S proteasome non-ATPase regulatory subunit 2 OS=Homo sapiens GN=PSMD2 PE=1 SV=3	8.37646e+06	ND
P55036	PSMD4	26S proteasome non-ATPase regulatory subunit 4 OS=Homo sapiens GN=PSMD4 PE=1 SV=1	4.13411e+06	ND
Q13332	PTPRS	Receptor-type tyrosine-protein phosphatase S OS=Homo sapiens GN=PTPRS PE=1 SV=3	1.45795e+07	ND
P11216	PYGB	Glycogen phosphorylase, brain form OS=Homo sapiens GN=PYGB PE=1 SV=5	1.24944e+08	ND
E7END7	RAB1A	Ras-related protein Rab-1A OS=Homo sapiens GN=RAB1A PE=2 SV=1	1.4614e+08	ND
P61019	RAB2A	Ras-related protein Rab-2A OS=Homo sapiens GN=RAB2A PE=1 SV=1	7.02759e+07	ND
B4DV51	RAN	GTP-binding nuclear protein Ran OS=Homo sapiens GN=RAN PE=2 SV=1	2.56132e+08	ND
P62834	RAP1A	Ras-related protein Rap-1A OS=Homo sapiens GN=RAP1A PE=1 SV=1	3.1463e+08	ND
Q14257	RCN2	Reticulocalbin-2 OS=Homo sapiens GN=RCN2 PE=1 SV=1	358016975	ND
E7EUF7	REEP1	Receptor expression-enhancing protein 1 (Fragment) OS=Homo sapiens GN=REEP1 PE=2 SV=1	2.38905e+07	ND
P61586	RHOA	Transforming protein RhoA OS=Homo sapiens GN=RHOA PE=1 SV=1	3.59668e+07	ND
P13489	RNH1	Ribonuclease inhibitor OS=Homo sapiens GN=RNH1 PE=1 SV=2	1.19409e+08	ND
P62913	RPL11	60S ribosomal protein L11 OS=Homo sapiens GN=RPL11 PE=1 SV=2	119043233	ND
J3QQ67	RPL18	60S ribosomal protein L18 (Fragment) OS=Homo sapiens GN=RPL18 PE=3 SV=1	48518427	ND
P39023	RPL3	60S ribosomal protein L3 OS=Homo sapiens GN=RPL3 PE=1 SV=2	2.1056e+08	ND
P36578	RPL4	60S ribosomal protein L4 OS=Homo sapiens GN=RPL4 PE=1 SV=5	11219251	ND
P46777	RPL5	60S ribosomal protein L5 OS=Homo sapiens GN=RPL5 PE=1 SV=3	3.39843e+07	ND
Q02878	RPL6	60S ribosomal protein L6 OS=Homo sapiens GN=RPL6 PE=1 SV=3	6.09929e+07	ND
P04843	RPN1	Dolichyl-diphosphooligosaccharide--protein glycosyltransferase subunit 1 OS=Homo sapiens GN=RPN1 PE=1 SV=1	1.11289e+08	ND
P23396	RPS3	40S ribosomal protein S3 OS=Homo sapiens GN=RPS3 PE=1 SV=2	1.38987e+08	ND
A2A3R5	RPS6	40S ribosomal protein S6 OS=Homo sapiens GN=RPS6 PE=2 SV=1	4.28022e+08	ND
P62081	RPS7	40S ribosomal protein S7 OS=Homo sapiens GN=RPS7 PE=1 SV=1	1.2602e+08	ND
C9J9K3	RPSA	40S ribosomal protein SA (Fragment) OS=Homo sapiens GN=RPSA PE=2 SV=1	54656861	ND
Q7L099	RUFY3	Protein RUFY3 OS=Homo sapiens GN=RUFY3 PE=1 SV=1	7.55521e+07	ND
Q9Y512	SAMM50	Sorting and assembly machinery component 50 homolog OS=Homo sapiens GN=SAMM50 PE=1 SV=3	1.24799e+08	ND
Q01105	SET	Protein SET OS=Homo sapiens GN=SET PE=1 SV=3	148285039	ND
P31947	SFN	14-3-3 protein sigma OS=Homo sapiens GN=SFN PE=1 SV=1	1.36731e+08	ND
B4DN89	SFRS2	Serine/arginine-rich-splicing factor 2 OS=Homo sapiens GN=SFRS2 PE=2 SV=1	6.01094e+07	ND
Q9H9B4	SFXN1	Sideroflexin-1 OS=Homo sapiens GN=SFXN1 PE=1 SV=4	2512038749	ND
O43765	SGTA	Small glutamine-rich tetratricopeptide repeat-containing protein alpha OS=Homo sapiens GN=SGTA PE=1 SV=1	80644305	ND
Q9H299	SH3BGRL3	SH3 domain-binding glutamic acid-rich-like protein 3 OS=Homo sapiens GN=SH3BGRL3 PE=1 SV=1	4.81744e+07	ND
Q9Y371	SH3GLB1	Endophilin-B1 OS=Homo sapiens GN=SH3GLB1 PE=1 SV=1	2.1418e+08	ND
P34897	SHMT2	Serine hydroxymethyltransferase, mitochondrial OS=Homo sapiens GN=SHMT2 PE=1 SV=3	5.16748e+07	ND
P08195	SLC3A2	4F2 cell-surface antigen heavy chain OS=Homo sapiens GN=SLC3A2 PE=1 SV=3	1.2045e+08	ND
Q9Y6M7-13	SLC4A7	Isoform 13 of Sodium bicarbonate cotransporter 3 OS=Homo sapiens GN=SLC4A7	2.01555e+08	ND
P60880	SNAP25	Synaptosomal-associated protein 25 OS=Homo sapiens GN=SNAP25 PE=1 SV=1	68329454	ND
P37840	SNCA	Alpha-synuclein OS=Homo sapiens GN=SNCA PE=1 SV=1	11051273	ND
Q7KZF4	SND1	Staphylococcal nuclease domain-containing protein 1 OS=Homo sapiens GN=SND1 PE=1 SV=1	3.94771e+07	ND
O15020	SPTBN2	Spectrin beta chain, non-erythrocytic 2 OS=Homo sapiens GN=SPTBN2 PE=1 SV=3	5.02163e+07	ND
Q01130	SRSF2	Serine/arginine-rich splicing factor 2 OS=Homo sapiens GN=SRSF2 PE=1 SV=4	6.01094e+07	ND
Q04837	SSBP1	Single-stranded DNA-binding protein, mitochondrial OS=Homo sapiens GN=SSBP1 PE=1 SV=1	9.55071e+07	ND
P50502	ST13	Hsc70-interacting protein OS=Homo sapiens GN=ST13 PE=1 SV=2	5.71775e+07	ND
E5RGX5	STMN2	Stathmin OS=Homo sapiens GN=STMN2 PE=2 SV=1	6.14794e+08	ND
Q9UJZ1	STOML2	Stomatin-like protein 2, mitochondrial OS=Homo sapiens GN=STOML2 PE=1 SV=1	5.73137e+07	ND
P53597	SUCLG1	Succinyl-CoA ligase [ADP/GDP-forming] subunit alpha, mitochondrial OS=Homo sapiens GN=SUCLG1 PE=1 SV=4	32042801	ND
O14994	SYN3	Synapsin-3 OS=Homo sapiens GN=SYN3 PE=1 SV=2	2.01198e+07	ND
P20366	TAC1	Protachykinin-1 OS=Homo sapiens GN=TAC1 PE=1 SV=1	2580071	ND
Q15785	TOMM34	Mitochondrial import receptor subunit TOM34 OS=Homo sapiens GN=TOMM34 PE=1 SV=2	6.68744e+07	ND
O94826	TOMM70A	Mitochondrial import receptor subunit TOM70 OS=Homo sapiens GN=TOMM70A PE=1 SV=1	3.08492e+07	ND
Q12931	TRAP1	Heat shock protein 75 kDa, mitochondrial OS=Homo sapiens GN=TRAP1 PE=1 SV=3	5.95983e+07	ND
O14949	UQCRQ	Cytochrome b-c1 complex subunit 8 OS=Homo sapiens GN=UQCRQ PE=1 SV=4	1.72576e+08	ND
Q15836	VAMP3	Vesicle-associated membrane protein 3 OS=Homo sapiens GN=VAMP3 PE=1 SV=3	4.5075e+07	ND
P26640	VARS	Valine--tRNA ligase OS=Homo sapiens GN=VARS PE=1 SV=4	2.02872e+07	ND
P61758	VBP1	Prefoldin subunit 3 OS=Homo sapiens GN=VBP1 PE=1 SV=3	1.42382e+08	ND
P13010	XRCC5	X-ray repair cross-complementing protein 5 OS=Homo sapiens GN=XRCC5 PE=1 SV=3	12022849	ND
P54577	YARS	Tyrosine--tRNA ligase, cytoplasmic OS=Homo sapiens GN=YARS PE=1 SV=4	2.2897e+07	ND
P67809	YBX1	Nuclease-sensitive element-binding protein 1 OS=Homo sapiens GN=YBX1 PE=1 SV=3	3.31002e+06	ND
O43707	ACTN4	Alpha-actinin-4 OS=Homo sapiens GN=ACTN4 PE=1 SV=2	ND	8.55066e+08
F5H3I4	ACTR1A	Alpha-centractin OS=Homo sapiens GN=ACTR1A PE=2 SV=1	ND	2.16634e+08
P61158	ACTR3	Actin-related protein 3 OS=Homo sapiens GN=ACTR3 PE=1 SV=3	ND	3.62728e+07
P30837	ALDH1B1	Aldehyde dehydrogenase X, mitochondrial OS=Homo sapiens GN=ALDH1B1 PE=1 SV=3	ND	65445291
P04083	ANXA1	Annexin A1 OS=Homo sapiens GN=ANXA1 PE=1 SV=2	ND	5.9333e+07
P08758	ANXA5	Annexin A5 OS=Homo sapiens GN=ANXA5 PE=1 SV=2	ND	7.42328e+08
O95782	AP2A1	AP-2 complex subunit alpha-1 OS=Homo sapiens GN=AP2A1 PE=1 SV=3	ND	62950935
Q07021	C1QBP	Complement component 1 Q subcomponent-binding protein, mitochondrial OS=Homo sapiens GN=C1QBP PE=1 SV=1	ND	1.57504e+08
Q05682	CALD1	Caldesmon OS=Homo sapiens GN=CALD1 PE=1 SV=3	ND	8.69985e+06
Q14444	CAPRIN1	Caprin-1 OS=Homo sapiens GN=CAPRIN1 PE=1 SV=2	ND	9.4023e+07
B1AK88	CAPZB	Capping protein (Actin filament) muscle Z-line, beta, isoform CRA_d OS=Homo sapiens GN=CAPZB PE=2 SV=1	ND	57898552
Q5SW79	CEP170	Centrosomal protein of 170 kDa OS=Homo sapiens GN=CEP170 PE=1 SV=1	ND	3.84441e+07
B7ZLX3	CLASP1	CLASP1 protein OS=Homo sapiens GN=CLASP1 PE=2 SV=1	ND	40710077
Q12860	CNTN1	Contactin-1 OS=Homo sapiens GN=CNTN1 PE=1 SV=1	ND	9.67148e+07
Q9BR76	CORO1B	Coronin-1B OS=Homo sapiens GN=CORO1B PE=1 SV=1	ND	27007374
Q9ULV4	CORO1C	Coronin-1C OS=Homo sapiens GN=CORO1C PE=1 SV=1	ND	1.01329e+08
P07339	CTSD	Cathepsin D OS=Homo sapiens GN=CTSD PE=1 SV=1	ND	894765170
P00387	CYB5R3	NADH-cytochrome b5 reductase 3 OS=Homo sapiens GN=CYB5R3 PE=1 SV=3	ND	257921158
Q13838	DDX39B	Spliceosome RNA helicase DDX39B OS=Homo sapiens GN=DDX39B PE=1 SV=1	ND	93410233
O00571	DDX3X	ATP-dependent RNA helicase DDX3X OS=Homo sapiens GN=DDX3X PE=1 SV=3	ND	1.66402e+08
P36957	DLST	Dihydrolipoyllysine-residue succinyltransferase component of 2-oxoglutarate dehydrogenase complex, mitochondrial OS=Homo sapiens GN=DLST PE=1 SV=4	ND	1.93767e+08
Q05193	DNM1	Dynamin-1 OS=Homo sapiens GN=DNM1 PE=1 SV=2	ND	3.13521e+07
F5H050	DYNC1I1	Cytoplasmic dynein 1 intermediate chain 1 OS=Homo sapiens GN=DYNC1I1 PE=2 SV=1	ND	1.06416e+07
Q13011	ECH1	Delta(3,5)-Delta(2,4)-dienoyl-CoA isomerase, mitochondrial OS=Homo sapiens GN=ECH1 PE=1 SV=2	ND	1.19018e+08
P30084	ECHS1	Enoyl-CoA hydratase, mitochondrial OS=Homo sapiens GN=ECHS1 PE=1 SV=4	ND	1.46003e+08
Q15056	EIF4H	Eukaryotic translation initiation factor 4H OS=Homo sapiens GN=EIF4H PE=1 SV=5	ND	3.37786e+06
B1AM49	ELAVL2	ELAV-like protein 2 OS=Homo sapiens GN=ELAVL2 PE=2 SV=1	ND	8.68398e+07
Q8N8S7	ENAH	Protein enabled homolog OS=Homo sapiens GN=ENAH PE=1 SV=2	ND	6.57548e+07
P07099	EPHX1	Epoxide hydrolase 1 OS=Homo sapiens GN=EPHX1 PE=1 SV=1	ND	4.52747e+07
Q9BS26	ERP44	Endoplasmic reticulum resident protein 44 OS=Homo sapiens GN=ERP44 PE=1 SV=1	ND	6.63352e+07
C9JGE3	EWSR1	Ewing sarcoma breakpoint region 1, isoform CRA_e OS=Homo sapiens GN=EWSR1 PE=2 SV=1	ND	2.93546e+08
P15311	EZR	Ezrin OS=Homo sapiens GN=EZR PE=1 SV=4	ND	7.67069e+08
P21333	FLNA	Filamin-A OS=Homo sapiens GN=FLNA PE=1 SV=4	ND	4.14014e+07
O75369	FLNB	Filamin-B OS=Homo sapiens GN=FLNB PE=1 SV=2	ND	19165157
Q9H479	FN3K	Fructosamine-3-kinase OS=Homo sapiens GN=FN3K PE=1 SV=1	ND	6.25129e+06
Q96MZ0	GDAP1L1	Ganglioside-induced differentiation-associated protein 1-like 1 OS=Homo sapiens GN=GDAP1L1 PE=2 SV=2	ND	4.63475e+07
P29992	GNA11	Guanine nucleotide-binding protein subunit alpha-11 OS=Homo sapiens GN=GNA11 PE=1 SV=2	ND	47348409
F5GZL8	GNAI2	Guanine nucleotide-binding protein G(i) subunit alpha-2 OS=Homo sapiens GN=GNAI2 PE=2 SV=1	ND	1.59136e+07
Q9NQX3	GPHN	Gephyrin OS=Homo sapiens GN=GPHN PE=1 SV=1	ND	41817538
P06396	GSN	Gelsolin OS=Homo sapiens GN=GSN PE=1 SV=1	ND	21406455
H7C469	H7C469	Uncharacterized protein (Fragment) OS=Homo sapiens PE=3 SV=1	ND	894765170
P40939	HADHA	Trifunctional enzyme subunit alpha, mitochondrial OS=Homo sapiens GN=HADHA PE=1 SV=2	ND	7.37872e+07
P55084	HADHB	Trifunctional enzyme subunit beta, mitochondrial OS=Homo sapiens GN=HADHB PE=1 SV=3	ND	28586197
Q16777	HIST2H2AC	Histone H2A type 2-C OS=Homo sapiens GN=HIST2H2AC PE=1 SV=4	ND	7.36458e+08
P14866	HNRNPL	Heterogeneous nuclear ribonucleoprotein L OS=Homo sapiens GN=HNRNPL PE=1 SV=2	ND	3.42333e+07
O43390	HNRNPR	Heterogeneous nuclear ribonucleoprotein R OS=Homo sapiens GN=HNRNPR PE=1 SV=1	ND	5.98642e+07
O43301	HSPA12A	Heat shock 70 kDa protein 12A OS=Homo sapiens GN=HSPA12A PE=1 SV=2	ND	5.16648e+07
P04792	HSPB1	Heat shock protein beta-1 OS=Homo sapiens GN=HSPB1 PE=1 SV=2	ND	4.03706e+08
Q92598	HSPH1	Heat shock protein 105 kDa OS=Homo sapiens GN=HSPH1 PE=1 SV=1	ND	7.37917e+07
Q7Z6Z7	HUWE1	E3 ubiquitin-protein ligase HUWE1 OS=Homo sapiens GN=HUWE1 PE=1 SV=3	ND	1.75978e+07
P13645	KRT10	Keratin, type I cytoskeletal 10 OS=Homo sapiens GN=KRT10 PE=1 SV=6	ND	2.02662e+08
P35527	KRT9	Keratin, type I cytoskeletal 9 OS=Homo sapiens GN=KRT9 PE=1 SV=3	ND	5.65661e+07
L7N2F9	L7N2F9	Uncharacterized protein (Fragment) OS=Homo sapiens PE=4 SV=1	ND	5.57663e+07
Q13449	LSAMP	Limbic system-associated membrane protein OS=Homo sapiens GN=LSAMP PE=1 SV=2	ND	3.4872e+07
Q9UPY8	MAPRE3	Microtubule-associated protein RP/EB family member 3 OS=Homo sapiens GN=MAPRE3 PE=1 SV=1	ND	2.15773e+08
O14880	MGST3	Microsomal glutathione S-transferase 3 OS=Homo sapiens GN=MGST3 PE=1 SV=1	ND	3.36539e+07
P60660	MYL6	Myosin light polypeptide 6 OS=Homo sapiens GN=MYL6 PE=1 SV=2	ND	779927074
F8W6H6	MYO5A	Unconventional myosin-Va OS=Homo sapiens GN=MYO5A PE=2 SV=1	ND	1.26573e+08
Q9H115	NAPB	Beta-soluble NSF attachment protein OS=Homo sapiens GN=NAPB PE=1 SV=2	ND	4.78887e+08
Q9UFN0	NIPSNAP3A	Protein NipSnap homolog 3A OS=Homo sapiens GN=NIPSNAP3A PE=1 SV=2	ND	6.47459e+08
Q32Q12	NME1-NME2	Nucleoside diphosphate kinase OS=Homo sapiens GN=NME1-NME2 PE=2 SV=1	ND	186078823
P22392	NME2	Nucleoside diphosphate kinase B OS=Homo sapiens GN=NME2 PE=1 SV=1	ND	186078823
Q15233	NONO	Non-POU domain-containing octamer-binding protein OS=Homo sapiens GN=NONO PE=1 SV=4	ND	8.44747e+07
E9PLK3	NPEPPS	Puromycin-sensitive aminopeptidase OS=Homo sapiens GN=NPEPPS PE=2 SV=1	ND	134627935
P06748	NPM1	Nucleophosmin OS=Homo sapiens GN=NPM1 PE=1 SV=2	ND	6.43175e+07
Q9H857	NT5DC2	5'-nucleotidase domain-containing protein 2 OS=Homo sapiens GN=NT5DC2 PE=1 SV=1	ND	3.83259e+07
P68402	PAFAH1B2	Platelet-activating factor acetylhydrolase IB subunit beta OS=Homo sapiens GN=PAFAH1B2 PE=1 SV=1	ND	1.71576e+08
Q13177	PAK2	Serine/threonine-protein kinase PAK 2 OS=Homo sapiens GN=PAK2 PE=1 SV=3	ND	7.18165e+07
F2Z2Y4	PDXK	Pyridoxal kinase OS=Homo sapiens GN=PDXK PE=2 SV=1	ND	6.29267e+07
O15212	PFDN6	Prefoldin subunit 6 OS=Homo sapiens GN=PFDN6 PE=1 SV=1	ND	9.39604e+06
P52209	PGD	6-phosphogluconate dehydrogenase, decarboxylating OS=Homo sapiens GN=PGD PE=1 SV=3	ND	8.60791e+07
Q99623	PHB2	Prohibitin-2 OS=Homo sapiens GN=PHB2 PE=1 SV=2	ND	7.32358e+07
Q9NRX4	PHPT1	14 kDa phosphohistidine phosphatase OS=Homo sapiens GN=PHPT1 PE=1 SV=1	ND	2.53444e+07
P78356	PIP4K2B	Phosphatidylinositol 5-phosphate 4-kinase type-2 beta OS=Homo sapiens GN=PIP4K2B PE=1 SV=1	ND	50049749
H7C003	PPP1R7	Protein phosphatase 1 regulatory subunit 7 (Fragment) OS=Homo sapiens GN=PPP1R7 PE=4 SV=1	ND	3.12338e+07
P30153	PPP2R1A	Serine/threonine-protein phosphatase 2A 65 kDa regulatory subunit A alpha isoform OS=Homo sapiens GN=PPP2R1A PE=1 SV=4	ND	2.51971e+07
P30044	PRDX5	Peroxiredoxin-5, mitochondrial OS=Homo sapiens GN=PRDX5 PE=1 SV=4	ND	1.5148e+08
P30041	PRDX6	Peroxiredoxin-6 OS=Homo sapiens GN=PRDX6 PE=1 SV=3	ND	3.79362e+07
Q9BUB1	PRKAR2A	PRKAR2A protein OS=Homo sapiens GN=PRKAR2A PE=2 SV=1	ND	3.98563e+07
P25786	PSMA1	Proteasome subunit alpha type-1 OS=Homo sapiens GN=PSMA1 PE=1 SV=1	ND	2.23345e+07
B4DXJ9	PSMA6	Proteasome (Prosome, macropain) subunit, alpha type, 6, isoform CRA_a OS=Homo sapiens GN=PSMA6 PE=2 SV=1	ND	6.67981e+08
P62491	RAB11A	Ras-related protein Rab-11A OS=Homo sapiens GN=RAB11A PE=1 SV=3	ND	2.2759e+08
Q15907	RAB11B	Ras-related protein Rab-11B OS=Homo sapiens GN=RAB11B PE=1 SV=4	ND	4.47142e+07
P51149	RAB7A	Ras-related protein Rab-7a OS=Homo sapiens GN=RAB7A PE=1 SV=1	ND	1.10488e+09
P11234	RALB	Ras-related protein Ral-B OS=Homo sapiens GN=RALB PE=1 SV=1	ND	6.83312e+07
P52306	RAP1GDS1	Rap1 GTPase-GDP dissociation stimulator 1 OS=Homo sapiens GN=RAP1GDS1 PE=1 SV=3	ND	7.04074e+07
Q5JR08	RHOC	Rho-related GTP-binding protein RhoC (Fragment) OS=Homo sapiens GN=RHOC PE=2 SV=1	ND	25976874
P46778	RPL21	60S ribosomal protein L21 OS=Homo sapiens GN=RPL21 PE=1 SV=2	ND	151710778
K7EJ78	RPS15	40S ribosomal protein S15 OS=Homo sapiens GN=RPS15 PE=3 SV=2	ND	46192304
P62857	RPS28	40S ribosomal protein S28 OS=Homo sapiens GN=RPS28 PE=1 SV=1	ND	280629687
Q8NBX0	SCCPDH	Saccharopine dehydrogenase-like oxidoreductase OS=Homo sapiens GN=SCCPDH PE=1 SV=1	ND	1.59476e+08
P13521	SCG2	Secretogranin-2 OS=Homo sapiens GN=SCG2 PE=1 SV=2	ND	1.31778e+08
P50454	SERPINH1	Serpin H1 OS=Homo sapiens GN=SERPINH1 PE=1 SV=2	ND	9.30957e+07
P12235	SLC25A4	ADP/ATP translocase 1 OS=Homo sapiens GN=SLC25A4 PE=1 SV=4	ND	5.54947e+07
P05141	SLC25A5	ADP/ATP translocase 2 OS=Homo sapiens GN=SLC25A5 PE=1 SV=7	ND	7.21581e+07
Q16143	SNCB	Beta-synuclein OS=Homo sapiens GN=SNCB PE=1 SV=1	ND	4782138
Q9UBP0	SPAST	Spastin OS=Homo sapiens GN=SPAST PE=1 SV=1	ND	6.48351e+08
B0AZV0	STRAP	Serine-threonine kinase receptor-associated protein OS=Homo sapiens GN=STRAP PE=2 SV=1	ND	54286139
Q16623	STX1A	Syntaxin-1A OS=Homo sapiens GN=STX1A PE=1 SV=1	ND	9.50692e+07
Q7Z5K3	stx1c	Syntaxin 1A (Brain), isoform CRA_b OS=Homo sapiens GN=stx1c PE=2 SV=1	ND	9.50692e+07
O15400	STX7	Syntaxin-7 OS=Homo sapiens GN=STX7 PE=1 SV=4	ND	2.70405e+08
P17600	SYN1	Synapsin-1 OS=Homo sapiens GN=SYN1 PE=1 SV=3	ND	1.19738e+08
H0YCU9	TAGLN	Transgelin (Fragment) OS=Homo sapiens GN=TAGLN PE=4 SV=1	ND	1.09263e+07
Q9NZR1	TMOD2	Tropomodulin-2 OS=Homo sapiens GN=TMOD2 PE=1 SV=1	ND	1.88307e+09
Q12888	TP53BP1	Tumor suppressor p53-binding protein 1 OS=Homo sapiens GN=TP53BP1 PE=1 SV=2	ND	2.86621e+09
P09493	TPM1	Tropomyosin alpha-1 chain OS=Homo sapiens GN=TPM1 PE=1 SV=2	ND	4.82684e+07
P07951	TPM2	Tropomyosin beta chain OS=Homo sapiens GN=TPM2 PE=1 SV=1	ND	4.10181e+07
Q9C040	TRIM2	Tripartite motif-containing protein 2 OS=Homo sapiens GN=TRIM2 PE=1 SV=1	ND	3.25225e+07
O75962	TRIO	Triple functional domain protein OS=Homo sapiens GN=TRIO PE=1 SV=2	ND	3993517739
Q9BQE3	TUBA1C	Tubulin alpha-1C chain OS=Homo sapiens GN=TUBA1C PE=1 SV=1	ND	8.7208e+08
Q9NY65	TUBA8	Tubulin alpha-8 chain OS=Homo sapiens GN=TUBA8 PE=1 SV=1	ND	7.71809e+08
P62987	UBA52	Ubiquitin-60S ribosomal protein L40 OS=Homo sapiens GN=UBA52 PE=1 SV=2	ND	1.76106e+07
P0CG47	UBB	Polyubiquitin-B OS=Homo sapiens GN=UBB PE=1 SV=1	ND	1.76106e+07
P0CG48	UBC	Polyubiquitin-C OS=Homo sapiens GN=UBC PE=1 SV=3	ND	1.76106e+07
P61088	UBE2N	Ubiquitin-conjugating enzyme E2 N OS=Homo sapiens GN=UBE2N PE=1 SV=1	ND	1.60133e+08
F5H4X1	USO1	General vesicular transport factor p115 OS=Homo sapiens GN=USO1 PE=2 SV=1	ND	1.50794e+08
P54578	USP14	Ubiquitin carboxyl-terminal hydrolase 14 OS=Homo sapiens GN=USP14 PE=1 SV=3	ND	1.1212e+08
Q9P0L0	VAPA	Vesicle-associated membrane protein-associated protein A OS=Homo sapiens GN=VAPA PE=1 SV=3	ND	3.29465e+07
Q9UN37	VPS4A	Vacuolar protein sorting-associated protein 4A OS=Homo sapiens GN=VPS4A PE=1 SV=1	ND	1.72539e+07
P23381	WARS	Tryptophan--tRNA ligase, cytoplasmic OS=Homo sapiens GN=WARS PE=1 SV=2	ND	5.39545e+07
O14980	XPO1	Exportin-1 OS=Homo sapiens GN=XPO1 PE=1 SV=1	ND	6.11548e+08
Q9UBH6	XPR1	Xenotropic and polytropic retrovirus receptor 1 OS=Homo sapiens GN=XPR1 PE=1 SV=1	ND	1.83061e+07

## Sheet: GO over-representation analysis
Annotation Data Set	no of proteins	over/under	fold enrichment	raw p-value	FDR
GO biological process complete
microtubule cytoskeleton organization (GO:0000226)	57	+	2.26	1.07e-06	0.00528
microtubule-based process (GO:0007017)	77	+	1.93	1.24e-06	0.0041
cytoskeleton organization (GO:0007010)	123	+	1.79	1.42e-08	0.000141
PANTHER Protein Class
cytoskeletal protein (PC00085)	89	+	1.92	2.26e-07	3.73e-05
microtubule or microtubule-binding cytoskeletal protein (PC00157)	39	+	2.45	1.33e-05	0.0011
chaperone (PC00072)	38	+	2.15	0.000138	0.00762
tubulin (PC00228)	12	+	3.98	0.000742	0.0306
chaperonin (PC00073)	10	+	4.64	0.000956	0.0315
