# Supplementary material for: Analysis of proteome-wide degradation dynamics in ALS SOD1 iPSC-derived patient neurons reveals disrupted VCP homeostasis
Source: Cell Rep. Author manuscript; Available in PMC 2024 Jan 12. (PMC10785776; doi:10.1016/j.celrep.2023.113160)
Supplement: 3 [file NIHMS1941862-supplement-3.xlsx]

## Sheet: day 31
Proteins detected in both SOD1+/A4V and SOD1+/+ MN on day 31 (n=2)			Avg Heavy Intensity (norm to day 30)
Locus	Gene name	Description	SOD1+/A4V	SOD1+/+
P27797	CALR	Calreticulin OS=Homo sapiens GN=CALR PE=1 SV=1	0.732165	0.270187
P48643	CCT5	T-complex protein 1 subunit epsilon OS=Homo sapiens GN=CCT5 PE=1 SV=1	0.601609	0.316507
Q14204	DYNC1H1	Cytoplasmic dynein 1 heavy chain 1 OS=Homo sapiens GN=DYNC1H1 PE=1 SV=5	0.62827	0.520653
Q16658	FSCN1	Fascin OS=Homo sapiens GN=FSCN1 PE=1 SV=3	0.7169	0.496048
P62807	HIST1H2BC	Histone H2B type 1-C/E/F/G/I OS=Homo sapiens GN=HIST1H2BC PE=1 SV=4	0.328648	0.0217473
Q93079	HIST1H2BH	Histone H2B type 1-H OS=Homo sapiens GN=HIST1H2BH PE=1 SV=3	0.328648	0.0217473
Q99879	HIST1H2BM	Histone H2B type 1-M OS=Homo sapiens GN=HIST1H2BM PE=1 SV=3	0.328648	0.0217473
U3KQK0	HIST1H2BN	Histone H2B OS=Homo sapiens GN=HIST1H2BN PE=3 SV=1	0.328648	0.0217473
Q5QNW6	HIST2H2BF	Histone H2B type 2-F OS=Homo sapiens GN=HIST2H2BF PE=1 SV=3	0.328648	0.0217473
Q5T6W5	HNRNPK	Heterogeneous nuclear ribonucleoprotein K OS=Homo sapiens GN=HNRNPK PE=4 SV=1	0.712673	0.560409
P52272	HNRNPM	Heterogeneous nuclear ribonucleoprotein M OS=Homo sapiens GN=HNRNPM PE=1 SV=3	0.799453	0.460964
P08238	HSP90AB1	Heat shock protein HSP 90-beta OS=Homo sapiens GN=HSP90AB1 PE=1 SV=4	0.546658	0.449636
P11021	HSPA5	78 kDa glucose-regulated protein OS=Homo sapiens GN=HSPA5 PE=1 SV=2	0.8082	0.376723
P11142	HSPA8	Heat shock cognate 71 kDa protein OS=Homo sapiens GN=HSPA8 PE=1 SV=1	0.472256	0.419236
Q16352	INA	Alpha-internexin OS=Homo sapiens GN=INA PE=1 SV=2	0.851421	0.646345
P07195	LDHB	L-lactate dehydrogenase B chain OS=Homo sapiens GN=LDHB PE=1 SV=2	0.674557	0.579663
P11137	MAP2	Microtubule-associated protein 2 OS=Homo sapiens GN=MAP2 PE=1 SV=4	0.827591	0.293845
A8MXP9	MATR3	Matrin-3 OS=Homo sapiens GN=MATR3 PE=2 SV=1	0.884397	0.443797
F8VZJ2	NACA	Nascent polypeptide-associated complex subunit alpha, muscle-specific form OS=Homo sapiens GN=NACA PE=2 SV=1	0.654547	0.454489
E7ESP9	NEFM	Neurofilament medium polypeptide OS=Homo sapiens GN=NEFM PE=2 SV=1	0.850407	0.668189
P52209	PGD	6-phosphogluconate dehydrogenase, decarboxylating OS=Homo sapiens GN=PGD PE=1 SV=3	0.840117	0.575788
O00264	PGRMC1	Membrane-associated progesterone receptor component 1 OS=Homo sapiens GN=PGRMC1 PE=1 SV=3	0.641795	0.406275
P35232	PHB	Prohibitin OS=Homo sapiens GN=PHB PE=1 SV=1	0.668464	0.5792
P04843	RPN1	Dolichyl-diphosphooligosaccharide--protein glycosyltransferase subunit 1 OS=Homo sapiens GN=RPN1 PE=1 SV=1	0.677372	0.130112
Q01082	SPTBN1	Spectrin beta chain, non-erythrocytic 1 OS=Homo sapiens GN=SPTBN1 PE=1 SV=2	0.873883	0.488771
Q13885	TUBB2A	Tubulin beta-2A chain OS=Homo sapiens GN=TUBB2A PE=1 SV=1	0.737784	0.416475
Q9BVA1	TUBB2B	Tubulin beta-2B chain OS=Homo sapiens GN=TUBB2B PE=1 SV=1	0.695761	0.419478
Q13509	TUBB3	Tubulin beta-3 chain OS=Homo sapiens GN=TUBB3 PE=1 SV=2	0.684686	0.485386
P49411	TUFM	Elongation factor Tu, mitochondrial OS=Homo sapiens GN=TUFM PE=1 SV=2	0.936604	0.740515
P55072	VCP	Transitional endoplasmic reticulum ATPase OS=Homo sapiens GN=VCP PE=1 SV=4	0.606814	0.410962
P08670	VIM	Vimentin OS=Homo sapiens GN=VIM PE=1 SV=4	0.514013	0.459101
P27348	YWHAQ	14-3-3 protein theta OS=Homo sapiens GN=YWHAQ PE=1 SV=1	0.522573	0.516238
Q9Y281	CFL2	Cofilin-2 OS=Homo sapiens GN=CFL2 PE=1 SV=1	0.468467	0.675381
Q07065	CKAP4	Cytoskeleton-associated protein 4 OS=Homo sapiens GN=CKAP4 PE=1 SV=2	0.528501	0.563027
E7EU23	GDI2	Rab GDP dissociation inhibitor beta OS=Homo sapiens GN=GDI2 PE=2 SV=1	0.525841	0.541379
P46821	MAP1B	Microtubule-associated protein 1B OS=Homo sapiens GN=MAP1B PE=1 SV=2	0.631186	0.641164
P37802	TAGLN2	Transgelin-2 OS=Homo sapiens GN=TAGLN2 PE=1 SV=3	0.208275	0.444781
O15240	VGF	Neurosecretory protein VGF OS=Homo sapiens GN=VGF PE=1 SV=2	0.269929	0.359293
P63104	YWHAZ	14-3-3 protein zeta/delta OS=Homo sapiens GN=YWHAZ PE=1 SV=1	0.554056	0.557045

## Sheet: day 35
Proteins detected in both SOD1+/A4V and SOD1+/+ MN on day 35 (n=2)			Avg Heavy Intensity (norm to day 30)
Locus	Gene name	Description	SOD1+/A4V	SOD1+/+
Q9BWD1	ACAT2	Acetyl-CoA acetyltransferase, cytosolic OS=Homo sapiens GN=ACAT2 PE=1 SV=2	0.581408	0.239479
P60709	ACTB	Actin, cytoplasmic 1 OS=Homo sapiens GN=ACTB PE=1 SV=1	0.798905	0.308075
P07355	ANXA2	Annexin A2 OS=Homo sapiens GN=ANXA2 PE=1 SV=2	0.304988	0.144383
P06576	ATP5B	ATP synthase subunit beta, mitochondrial OS=Homo sapiens GN=ATP5B PE=1 SV=3	0.598845	0.567737
P27797	CALR	Calreticulin OS=Homo sapiens GN=CALR PE=1 SV=1	0.38607	0.205087
P78371	CCT2	T-complex protein 1 subunit beta OS=Homo sapiens GN=CCT2 PE=1 SV=4	0.742167	0.444327
P40227	CCT6A	T-complex protein 1 subunit zeta OS=Homo sapiens GN=CCT6A PE=1 SV=3	0.759726	0.399946
E9PK25	CFL1	Cofilin-1 OS=Homo sapiens GN=CFL1 PE=2 SV=1	0.50919	0.23231
Q9Y281	CFL2	Cofilin-2 OS=Homo sapiens GN=CFL2 PE=1 SV=1	0.197173	0.182276
Q07065	CKAP4	Cytoskeleton-associated protein 4 OS=Homo sapiens GN=CKAP4 PE=1 SV=2	0.592695	0.561002
P12277	CKB	Creatine kinase B-type OS=Homo sapiens GN=CKB PE=1 SV=1	0.641873	0.250988
Q00610	CLTC	Clathrin heavy chain 1 OS=Homo sapiens GN=CLTC PE=1 SV=5	0.5303	0.472193
Q14195	DPYSL3	Dihydropyrimidinase-related protein 3 OS=Homo sapiens GN=DPYSL3 PE=1 SV=1	0.495338	0.411745
P13639	EEF2	Elongation factor 2 OS=Homo sapiens GN=EEF2 PE=1 SV=4	0.309521	0.210855
P49327	FASN	Fatty acid synthase OS=Homo sapiens GN=FASN PE=1 SV=3	0.370448	0.203708
P04406	GAPDH	Glyceraldehyde-3-phosphate dehydrogenase OS=Homo sapiens GN=GAPDH PE=1 SV=3	0.438963	0.266726
E7EU23	GDI2	Rab GDP dissociation inhibitor beta OS=Homo sapiens GN=GDI2 PE=2 SV=1	0.503985	0.254902
P55795	HNRNPH2	Heterogeneous nuclear ribonucleoprotein H2 OS=Homo sapiens GN=HNRNPH2 PE=1 SV=1	0.389961	0.38259
P52272	HNRNPM	Heterogeneous nuclear ribonucleoprotein M OS=Homo sapiens GN=HNRNPM PE=1 SV=3	0.408585	0.34415
P14625	HSP90B1	Endoplasmin OS=Homo sapiens GN=HSP90B1 PE=1 SV=1	0.688356	0.349676
P34932	HSPA4	Heat shock 70 kDa protein 4 OS=Homo sapiens GN=HSPA4 PE=1 SV=4	0.278447	0.154372
P11021	HSPA5	78 kDa glucose-regulated protein OS=Homo sapiens GN=HSPA5 PE=1 SV=2	0.495102	0.307555
P10809	HSPD1	60 kDa heat shock protein, mitochondrial OS=Homo sapiens GN=HSPD1 PE=1 SV=2	0.919913	0.759786
Q92598	HSPH1	Heat shock protein 105 kDa OS=Homo sapiens GN=HSPH1 PE=1 SV=1	0.414395	0.116796
O75874	IDH1	Isocitrate dehydrogenase [NADP] cytoplasmic OS=Homo sapiens GN=IDH1 PE=1 SV=2	0.617374	0.350093
Q16352	INA	Alpha-internexin OS=Homo sapiens GN=INA PE=1 SV=2	0.739851	0.438951
P33176	KIF5B	Kinesin-1 heavy chain OS=Homo sapiens GN=KIF5B PE=1 SV=1	0.211571	0.162272
P46821	MAP1B	Microtubule-associated protein 1B OS=Homo sapiens GN=MAP1B PE=1 SV=2	0.199069	0.13995
P11137	MAP2	Microtubule-associated protein 2 OS=Homo sapiens GN=MAP2 PE=1 SV=4	0.323378	0.163998
Q15691	MAPRE1	Microtubule-associated protein RP/EB family member 1 OS=Homo sapiens GN=MAPRE1 PE=1 SV=3	0.417275	0.305287
P10636	MAPT	Microtubule-associated protein tau OS=Homo sapiens GN=MAPT PE=1 SV=5	0.23097	0.18919
P19105	MYL12A	Myosin regulatory light chain 12A OS=Homo sapiens GN=MYL12A PE=1 SV=2	0.440962	0.267761
O14950	MYL12B	Myosin regulatory light chain 12B OS=Homo sapiens GN=MYL12B PE=1 SV=2	0.440962	0.267761
P07196	NEFL	Neurofilament light polypeptide OS=Homo sapiens GN=NEFL PE=1 SV=3	0.808073	0.552041
P48681	NES	Nestin OS=Homo sapiens GN=NES PE=1 SV=2	0.67135	0.470184
P06748	NPM1	Nucleophosmin OS=Homo sapiens GN=NPM1 PE=1 SV=2	0.887758	0.359684
P30101	PDIA3	Protein disulfide-isomerase A3 OS=Homo sapiens GN=PDIA3 PE=1 SV=4	0.336539	0.322681
P62937	PPIA	Peptidyl-prolyl cis-trans isomerase A OS=Homo sapiens GN=PPIA PE=1 SV=2	0.371888	0.234642
Q9BUB1	PRKAR2A	PRKAR2A protein OS=Homo sapiens GN=PRKAR2A PE=2 SV=1	0.447557	0.202496
P09455	RBP1	Retinol-binding protein 1 OS=Homo sapiens GN=RBP1 PE=1 SV=2	0.446762	0.188269
P39023	RPL3	60S ribosomal protein L3 OS=Homo sapiens GN=RPL3 PE=1 SV=2	0.823363	0.536272
P04843	RPN1	Dolichyl-diphosphooligosaccharide--protein glycosyltransferase subunit 1 OS=Homo sapiens GN=RPN1 PE=1 SV=1	0.55433	0.327942
Q9NQC3	RTN4	Reticulon-4 OS=Homo sapiens GN=RTN4 PE=1 SV=2	0.142044	0.136082
P50454	SERPINH1	Serpin H1 OS=Homo sapiens GN=SERPINH1 PE=1 SV=2	0.455423	0.320966
Q7KZF4	SND1	Staphylococcal nuclease domain-containing protein 1 OS=Homo sapiens GN=SND1 PE=1 SV=1	0.320948	0.199816
Q13813	SPTAN1	Spectrin alpha chain, non-erythrocytic 1 OS=Homo sapiens GN=SPTAN1 PE=1 SV=3	0.468166	0.183107
Q01082	SPTBN1	Spectrin beta chain, non-erythrocytic 1 OS=Homo sapiens GN=SPTBN1 PE=1 SV=2	0.455873	0.226253
P37108	SRP14	Signal recognition particle 14 kDa protein OS=Homo sapiens GN=SRP14 PE=1 SV=2	0.176458	0.0821866
Q71U36	TUBA1A	Tubulin alpha-1A chain OS=Homo sapiens GN=TUBA1A PE=1 SV=1	0.608473	0.403041
P68363	TUBA1B	Tubulin alpha-1B chain OS=Homo sapiens GN=TUBA1B PE=1 SV=1	0.592182	0.516286
Q13509	TUBB3	Tubulin beta-3 chain OS=Homo sapiens GN=TUBB3 PE=1 SV=2	0.534397	0.323971
P22314	UBA1	Ubiquitin-like modifier-activating enzyme 1 OS=Homo sapiens GN=UBA1 PE=1 SV=3	0.420825	0.321396
P31930	UQCRC1	Cytochrome b-c1 complex subunit 1, mitochondrial OS=Homo sapiens GN=UQCRC1 PE=1 SV=3	0.673846	0.300758
P55072	VCP	Transitional endoplasmic reticulum ATPase OS=Homo sapiens GN=VCP PE=1 SV=4	0.427662	0.181839
P62258	YWHAE	14-3-3 protein epsilon OS=Homo sapiens GN=YWHAE PE=1 SV=1	0.314895	0.282573
P27348	YWHAQ	14-3-3 protein theta OS=Homo sapiens GN=YWHAQ PE=1 SV=1	0.223878	0.216283
Q99798	ACO2	Aconitate hydratase, mitochondrial OS=Homo sapiens GN=ACO2 PE=1 SV=2	0.350643	0.826551
O43707	ACTN4	Alpha-actinin-4 OS=Homo sapiens GN=ACTN4 PE=1 SV=2	0.306648	0.378661
Q02952	AKAP12	A-kinase anchor protein 12 OS=Homo sapiens GN=AKAP12 PE=1 SV=4	0.210522	0.229831
P04075	ALDOA	Fructose-bisphosphate aldolase A OS=Homo sapiens GN=ALDOA PE=1 SV=2	0.378152	0.457225
F5H4H2	ATP5J2	ATP synthase subunit f, mitochondrial OS=Homo sapiens GN=ATP5J2 PE=2 SV=1	0.362619	0.406474
G3V325	ATP5J2-PTCD1	Pentatricopeptide repeat-containing protein 1, mitochondrial OS=Homo sapiens GN=ATP5J2-PTCD1 PE=4 SV=1	0.362619	0.406474
P27824	CANX	Calnexin OS=Homo sapiens GN=CANX PE=1 SV=2	0.269437	0.570174
P48643	CCT5	T-complex protein 1 subunit epsilon OS=Homo sapiens GN=CCT5 PE=1 SV=1	0.374728	0.537871
Q9ULV4	CORO1C	Coronin-1C OS=Homo sapiens GN=CORO1C PE=1 SV=1	0.366409	0.475776
Q16555	DPYSL2	Dihydropyrimidinase-related protein 2 OS=Homo sapiens GN=DPYSL2 PE=1 SV=1	0.507545	0.62299
Q14204	DYNC1H1	Cytoplasmic dynein 1 heavy chain 1 OS=Homo sapiens GN=DYNC1H1 PE=1 SV=5	0.288078	0.41685
P09471	GNAO1	Guanine nucleotide-binding protein G(o) subunit alpha OS=Homo sapiens GN=GNAO1 PE=1 SV=4	0.435754	0.897318
P07900	HSP90AA1	Heat shock protein HSP 90-alpha OS=Homo sapiens GN=HSP90AA1 PE=1 SV=5	0.273812	0.754032
P08238	HSP90AB1	Heat shock protein HSP 90-beta OS=Homo sapiens GN=HSP90AB1 PE=1 SV=4	0.218132	0.332104
P08107	HSPA1A	Heat shock 70 kDa protein 1A/1B OS=Homo sapiens GN=HSPA1A PE=1 SV=5	0.170222	0.457502
P11142	HSPA8	Heat shock cognate 71 kDa protein OS=Homo sapiens GN=HSPA8 PE=1 SV=1	0.208288	0.389245
A8MXP9	MATR3	Matrin-3 OS=Homo sapiens GN=MATR3 PE=2 SV=1	0.156692	0.191501
E7ESP9	NEFM	Neurofilament medium polypeptide OS=Homo sapiens GN=NEFM PE=2 SV=1	0.566123	0.569114
P07737	PFN1	Profilin-1 OS=Homo sapiens GN=PFN1 PE=1 SV=2	0.345666	0.406265
P35232	PHB	Prohibitin OS=Homo sapiens GN=PHB PE=1 SV=1	0.567356	0.67795
P31323	PRKAR2B	cAMP-dependent protein kinase type II-beta regulatory subunit OS=Homo sapiens GN=PRKAR2B PE=1 SV=3	0.324324	0.330675
P20962	PTMS	Parathymosin OS=Homo sapiens GN=PTMS PE=1 SV=2	0.279196	0.373007
A8MUS3	RPL23A	60S ribosomal protein L23a OS=Homo sapiens GN=RPL23A PE=2 SV=1	0.619843	0.670033
B4E022	TKT	Transketolase OS=Homo sapiens GN=TKT PE=2 SV=1	0.58857	0.82906
Q13885	TUBB2A	Tubulin beta-2A chain OS=Homo sapiens GN=TUBB2A PE=1 SV=1	0.458026	0.677571
Q9BVA1	TUBB2B	Tubulin beta-2B chain OS=Homo sapiens GN=TUBB2B PE=1 SV=1	0.431456	0.682235
P04350	TUBB4A	Tubulin beta-4A chain OS=Homo sapiens GN=TUBB4A PE=1 SV=2	0.489549	0.704001
P68371	TUBB4B	Tubulin beta-4B chain OS=Homo sapiens GN=TUBB4B PE=1 SV=1	0.546764	0.579795
Q9BUF5	TUBB6	Tubulin beta-6 chain OS=Homo sapiens GN=TUBB6 PE=1 SV=1	0.576556	0.678209
O15240	VGF	Neurosecretory protein VGF OS=Homo sapiens GN=VGF PE=1 SV=2	0.0607358	0.116273
P63104	YWHAZ	14-3-3 protein zeta/delta OS=Homo sapiens GN=YWHAZ PE=1 SV=1	0.313425	0.488948

## Sheet: day 51
Proteins detected in both SOD1+/A4V and SOD1+/+ MN on day 51 (n=2)			Avg Heavy Intensity (norm to day 30)
Locus	Gene name	Description	SOD1+/A4V	SOD1+/+
Q9BWD1	ACAT2	Acetyl-CoA acetyltransferase, cytosolic OS=Homo sapiens GN=ACAT2 PE=1 SV=2	0.0826405	0.0403485
P60709	ACTB	Actin, cytoplasmic 1 OS=Homo sapiens GN=ACTB PE=1 SV=1	0.239013	0.0801536
Q02952	AKAP12	A-kinase anchor protein 12 OS=Homo sapiens GN=AKAP12 PE=1 SV=4	0.0604932	0.0539285
Q01484	ANK2	Ankyrin-2 OS=Homo sapiens GN=ANK2 PE=1 SV=4	0.155083	0.128961
P07355	ANXA2	Annexin A2 OS=Homo sapiens GN=ANXA2 PE=1 SV=2	0.122284	0.0686814
P08133	ANXA6	Annexin A6 OS=Homo sapiens GN=ANXA6 PE=1 SV=3	0.187583	0.0551488
P13637	ATP1A3	Sodium/potassium-transporting ATPase subunit alpha-3 OS=Homo sapiens GN=ATP1A3 PE=1 SV=3	0.229214	0.179078
P25705	ATP5A1	ATP synthase subunit alpha, mitochondrial OS=Homo sapiens GN=ATP5A1 PE=1 SV=1	0.366666	0.257812
P06576	ATP5B	ATP synthase subunit beta, mitochondrial OS=Homo sapiens GN=ATP5B PE=1 SV=3	0.292736	0.202776
F5H4H2	ATP5J2	ATP synthase subunit f, mitochondrial OS=Homo sapiens GN=ATP5J2 PE=2 SV=1	0.558939	0.34476
G3V325	ATP5J2-PTCD1	Pentatricopeptide repeat-containing protein 1, mitochondrial OS=Homo sapiens GN=ATP5J2-PTCD1 PE=4 SV=1	0.558939	0.34476
P27797	CALR	Calreticulin OS=Homo sapiens GN=CALR PE=1 SV=1	0.108949	0.0258401
P27824	CANX	Calnexin OS=Homo sapiens GN=CANX PE=1 SV=2	0.125124	0.0316254
P78371	CCT2	T-complex protein 1 subunit beta OS=Homo sapiens GN=CCT2 PE=1 SV=4	0.121218	0.0781116
P49368	CCT3	T-complex protein 1 subunit gamma OS=Homo sapiens GN=CCT3 PE=1 SV=4	0.184727	0.0933843
P40227	CCT6A	T-complex protein 1 subunit zeta OS=Homo sapiens GN=CCT6A PE=1 SV=3	0.0588367	0.0563342
Q07065	CKAP4	Cytoskeleton-associated protein 4 OS=Homo sapiens GN=CKAP4 PE=1 SV=2	0.290439	0.196549
P12277	CKB	Creatine kinase B-type OS=Homo sapiens GN=CKB PE=1 SV=1	0.1034	0.0464797
Q14195	DPYSL3	Dihydropyrimidinase-related protein 3 OS=Homo sapiens GN=DPYSL3 PE=1 SV=1	0.174613	0.131138
Q14204	DYNC1H1	Cytoplasmic dynein 1 heavy chain 1 OS=Homo sapiens GN=DYNC1H1 PE=1 SV=5	0.130746	0.0834172
O43854	EDIL3	EGF-like repeat and discoidin I-like domain-containing protein 3 OS=Homo sapiens GN=EDIL3 PE=1 SV=1	0.289493	0.094281
P13639	EEF2	Elongation factor 2 OS=Homo sapiens GN=EEF2 PE=1 SV=4	0.300177	0.0277747
P06733	ENO1	Alpha-enolase OS=Homo sapiens GN=ENO1 PE=1 SV=2	0.224942	0.17507
P09104	ENO2	Gamma-enolase OS=Homo sapiens GN=ENO2 PE=1 SV=3	0.215575	0.192213
Q9H4G0	EPB41L1	Band 4.1-like protein 1 OS=Homo sapiens GN=EPB41L1 PE=1 SV=2	0.0662955	0.0508579
F5GX05	EPB41L3	Band 4.1-like protein 3 OS=Homo sapiens GN=EPB41L3 PE=2 SV=1	0.471902	0.196176
P49327	FASN	Fatty acid synthase OS=Homo sapiens GN=FASN PE=1 SV=3	0.153506	0.0685469
Q16658	FSCN1	Fascin OS=Homo sapiens GN=FSCN1 PE=1 SV=3	0.166554	0.156432
P31150	GDI1	Rab GDP dissociation inhibitor alpha OS=Homo sapiens GN=GDI1 PE=1 SV=2	0.217066	0.162381
E7EU23	GDI2	Rab GDP dissociation inhibitor beta OS=Homo sapiens GN=GDI2 PE=2 SV=1	0.147342	0.0804869
P09211	GSTP1	Glutathione S-transferase P OS=Homo sapiens GN=GSTP1 PE=1 SV=2	0.0541327	0.030823
P0C0S8	HIST1H2AG	Histone H2A type 1 OS=Homo sapiens GN=HIST1H2AG PE=1 SV=2	0.468912	0.426811
P62807	HIST1H2BC	Histone H2B type 1-C/E/F/G/I OS=Homo sapiens GN=HIST1H2BC PE=1 SV=4	0.307489	0.132381
P58876	HIST1H2BD	Histone H2B type 1-D OS=Homo sapiens GN=HIST1H2BD PE=1 SV=2	0.307489	0.132381
Q93079	HIST1H2BH	Histone H2B type 1-H OS=Homo sapiens GN=HIST1H2BH PE=1 SV=3	0.307489	0.132381
Q99879	HIST1H2BM	Histone H2B type 1-M OS=Homo sapiens GN=HIST1H2BM PE=1 SV=3	0.307489	0.132381
U3KQK0	HIST1H2BN	Histone H2B OS=Homo sapiens GN=HIST1H2BN PE=3 SV=1	0.307489	0.132381
P62805	HIST1H4A	Histone H4 OS=Homo sapiens GN=HIST1H4A PE=1 SV=2	0.420722	0.331527
Q5QNW6	HIST2H2BF	Histone H2B type 2-F OS=Homo sapiens GN=HIST2H2BF PE=1 SV=3	0.307489	0.132381
Q5T6W5	HNRNPK	Heterogeneous nuclear ribonucleoprotein K OS=Homo sapiens GN=HNRNPK PE=4 SV=1	0.0545274	0.0256357
P52272	HNRNPM	Heterogeneous nuclear ribonucleoprotein M OS=Homo sapiens GN=HNRNPM PE=1 SV=3	0.0505689	0.0391308
P14625	HSP90B1	Endoplasmin OS=Homo sapiens GN=HSP90B1 PE=1 SV=1	0.138376	0.091586
P11021	HSPA5	78 kDa glucose-regulated protein OS=Homo sapiens GN=HSPA5 PE=1 SV=2	0.152034	0.0655426
P10809	HSPD1	60 kDa heat shock protein, mitochondrial OS=Homo sapiens GN=HSPD1 PE=1 SV=2	0.541275	0.34043
O75874	IDH1	Isocitrate dehydrogenase [NADP] cytoplasmic OS=Homo sapiens GN=IDH1 PE=1 SV=2	0.148174	0.062749
Q16352	INA	Alpha-internexin OS=Homo sapiens GN=INA PE=1 SV=2	0.290862	0.192773
O60282	KIF5C	Kinesin heavy chain isoform 5C OS=Homo sapiens GN=KIF5C PE=1 SV=1	0.445796	0.0499419
P05783	KRT18	Keratin, type I cytoskeletal 18 OS=Homo sapiens GN=KRT18 PE=1 SV=2	0.0748839	0.0331404
P46821	MAP1B	Microtubule-associated protein 1B OS=Homo sapiens GN=MAP1B PE=1 SV=2	0.0533633	0.0393304
Q15555	MAPRE2	Microtubule-associated protein RP/EB family member 2 OS=Homo sapiens GN=MAPRE2 PE=1 SV=1	0.114982	0.0250843
A8MXP9	MATR3	Matrin-3 OS=Homo sapiens GN=MATR3 PE=2 SV=1	0.0432439	0.0315209
P40926	MDH2	Malate dehydrogenase, mitochondrial OS=Homo sapiens GN=MDH2 PE=1 SV=3	0.880122	0.0972258
P14174	MIF	Macrophage migration inhibitory factor OS=Homo sapiens GN=MIF PE=1 SV=4	0.109952	0.0359653
F8W6L6	MYH10	Myosin-10 OS=Homo sapiens GN=MYH10 PE=2 SV=1	0.268265	0.188871
P35579	MYH9	Myosin-9 OS=Homo sapiens GN=MYH9 PE=1 SV=4	0.154507	0.132203
P13591	NCAM1	Neural cell adhesion molecule 1 OS=Homo sapiens GN=NCAM1 PE=1 SV=3	0.602516	0.187181
P19338	NCL	Nucleolin OS=Homo sapiens GN=NCL PE=1 SV=3	0.241633	0.0682221
P07196	NEFL	Neurofilament light polypeptide OS=Homo sapiens GN=NEFL PE=1 SV=3	0.325336	0.150999
E7ESP9	NEFM	Neurofilament medium polypeptide OS=Homo sapiens GN=NEFM PE=2 SV=1	0.332217	0.273592
P48681	NES	Nestin OS=Homo sapiens GN=NES PE=1 SV=2	0.149711	0.077209
Q9BPW8	NIPSNAP1	Protein NipSnap homolog 1 OS=Homo sapiens GN=NIPSNAP1 PE=1 SV=1	0.713653	0.170392
P07237	P4HB	Protein disulfide-isomerase OS=Homo sapiens GN=P4HB PE=1 SV=3	0.336368	0.182113
P00558	PGK1	Phosphoglycerate kinase 1 OS=Homo sapiens GN=PGK1 PE=1 SV=3	0.163741	0.0287776
P35232	PHB	Prohibitin OS=Homo sapiens GN=PHB PE=1 SV=1	0.490332	0.187844
P14618	PKM	Pyruvate kinase PKM OS=Homo sapiens GN=PKM PE=1 SV=4	0.0816259	0.0703763
P62937	PPIA	Peptidyl-prolyl cis-trans isomerase A OS=Homo sapiens GN=PPIA PE=1 SV=2	0.127878	0.0749686
P41219	PRPH	Peripherin OS=Homo sapiens GN=PRPH PE=1 SV=2	0.480943	0.192365
R4GNH3	PSMC3	26S protease regulatory subunit 6A OS=Homo sapiens GN=PSMC3 PE=4 SV=1	0.665686	0.327059
P11233	RALA	Ras-related protein Ral-A OS=Homo sapiens GN=RALA PE=1 SV=1	0.250177	0.0751694
P09455	RBP1	Retinol-binding protein 1 OS=Homo sapiens GN=RBP1 PE=1 SV=2	0.157203	0.119647
A8MUS3	RPL23A	60S ribosomal protein L23a OS=Homo sapiens GN=RPL23A PE=2 SV=1	0.100181	0.0386052
Q9NQC3	RTN4	Reticulon-4 OS=Homo sapiens GN=RTN4 PE=1 SV=2	0.160765	0.0820489
Q12765	SCRN1	Secernin-1 OS=Homo sapiens GN=SCRN1 PE=1 SV=2	0.287552	0.202086
Q01082	SPTBN1	Spectrin beta chain, non-erythrocytic 1 OS=Homo sapiens GN=SPTBN1 PE=1 SV=2	0.2709	0.0790129
P61266	STX1B	Syntaxin-1B OS=Homo sapiens GN=STX1B PE=1 SV=1	0.466572	0.0907165
P37802	TAGLN2	Transgelin-2 OS=Homo sapiens GN=TAGLN2 PE=1 SV=3	0.0991436	0.0830462
B4E022	TKT	Transketolase OS=Homo sapiens GN=TKT PE=2 SV=1	0.261622	0.201033
P49755	TMED10	Transmembrane emp24 domain-containing protein 10 OS=Homo sapiens GN=TMED10 PE=1 SV=2	0.237564	0.13923
P60174	TPI1	Triosephosphate isomerase OS=Homo sapiens GN=TPI1 PE=1 SV=3	0.368606	0.137019
Q71U36	TUBA1A	Tubulin alpha-1A chain OS=Homo sapiens GN=TUBA1A PE=1 SV=1	0.168818	0.0817522
P68363	TUBA1B	Tubulin alpha-1B chain OS=Homo sapiens GN=TUBA1B PE=1 SV=1	0.167162	0.115053
P07437	TUBB	Tubulin beta chain OS=Homo sapiens GN=TUBB PE=1 SV=2	0.123239	0.110136
Q13885	TUBB2A	Tubulin beta-2A chain OS=Homo sapiens GN=TUBB2A PE=1 SV=1	0.155601	0.12956
Q9BVA1	TUBB2B	Tubulin beta-2B chain OS=Homo sapiens GN=TUBB2B PE=1 SV=1	0.147891	0.124885
Q13509	TUBB3	Tubulin beta-3 chain OS=Homo sapiens GN=TUBB3 PE=1 SV=2	0.118854	0.0755992
P04350	TUBB4A	Tubulin beta-4A chain OS=Homo sapiens GN=TUBB4A PE=1 SV=2	0.107672	0.105153
Q9BUF5	TUBB6	Tubulin beta-6 chain OS=Homo sapiens GN=TUBB6 PE=1 SV=1	0.116711	0.0937569
P22314	UBA1	Ubiquitin-like modifier-activating enzyme 1 OS=Homo sapiens GN=UBA1 PE=1 SV=3	0.0802872	0.0475491
P31930	UQCRC1	Cytochrome b-c1 complex subunit 1, mitochondrial OS=Homo sapiens GN=UQCRC1 PE=1 SV=3	0.376196	0.171072
P55072	VCP	Transitional endoplasmic reticulum ATPase OS=Homo sapiens GN=VCP PE=1 SV=4	0.253608	0.058424
P08670	VIM	Vimentin OS=Homo sapiens GN=VIM PE=1 SV=4	0.232509	0.0519588
P62258	YWHAE	14-3-3 protein epsilon OS=Homo sapiens GN=YWHAE PE=1 SV=1	0.0729094	0.0706922
P27348	YWHAQ	14-3-3 protein theta OS=Homo sapiens GN=YWHAQ PE=1 SV=1	0.0547969	0.0349586
P53396	ACLY	ATP-citrate synthase OS=Homo sapiens GN=ACLY PE=1 SV=3	0.060581	0.149246
P68032	ACTC1	Actin, alpha cardiac muscle 1 OS=Homo sapiens GN=ACTC1 PE=1 SV=1	0.25917	0.326382
P04075	ALDOA	Fructose-bisphosphate aldolase A OS=Homo sapiens GN=ALDOA PE=1 SV=2	0.0608534	0.0827602
P80723	BASP1	Brain acid soluble protein 1 OS=Homo sapiens GN=BASP1 PE=1 SV=2	0.160696	0.496409
P48643	CCT5	T-complex protein 1 subunit epsilon OS=Homo sapiens GN=CCT5 PE=1 SV=1	0.170029	0.194812
Q00610	CLTC	Clathrin heavy chain 1 OS=Homo sapiens GN=CLTC PE=1 SV=5	0.116481	0.343943
Q14194	CRMP1	Dihydropyrimidinase-related protein 1 OS=Homo sapiens GN=CRMP1 PE=1 SV=1	0.193498	0.271715
B4DJV2	CS	Citrate synthase OS=Homo sapiens GN=CS PE=2 SV=1	0.104967	0.298391
Q16555	DPYSL2	Dihydropyrimidinase-related protein 2 OS=Homo sapiens GN=DPYSL2 PE=1 SV=1	0.133924	0.134593
P60842	EIF4A1	Eukaryotic initiation factor 4A-I OS=Homo sapiens GN=EIF4A1 PE=1 SV=1	0.0209635	0.262839
P17677	GAP43	Neuromodulin OS=Homo sapiens GN=GAP43 PE=1 SV=1	0.0863316	0.269295
P04406	GAPDH	Glyceraldehyde-3-phosphate dehydrogenase OS=Homo sapiens GN=GAPDH PE=1 SV=3	0.161581	0.19283
P09471	GNAO1	Guanine nucleotide-binding protein G(o) subunit alpha OS=Homo sapiens GN=GNAO1 PE=1 SV=4	0.227441	0.266378
P07900	HSP90AA1	Heat shock protein HSP 90-alpha OS=Homo sapiens GN=HSP90AA1 PE=1 SV=5	0.0936578	0.635686
P08238	HSP90AB1	Heat shock protein HSP 90-beta OS=Homo sapiens GN=HSP90AB1 PE=1 SV=4	0.0616563	0.122695
P08107	HSPA1A	Heat shock 70 kDa protein 1A/1B OS=Homo sapiens GN=HSPA1A PE=1 SV=5	0.0313459	0.130974
P11142	HSPA8	Heat shock cognate 71 kDa protein OS=Homo sapiens GN=HSPA8 PE=1 SV=1	0.0246484	0.281513
P38646	HSPA9	Stress-70 protein, mitochondrial OS=Homo sapiens GN=HSPA9 PE=1 SV=2	0.184352	0.231158
P61604	HSPE1	10 kDa heat shock protein, mitochondrial OS=Homo sapiens GN=HSPE1 PE=1 SV=2	0.249652	0.434285
P07195	LDHB	L-lactate dehydrogenase B chain OS=Homo sapiens GN=LDHB PE=1 SV=2	0.0510911	0.0765847
P10636	MAPT	Microtubule-associated protein tau OS=Homo sapiens GN=MAPT PE=1 SV=5	0.0475672	0.227195
Q99497	PARK7	Protein DJ-1 OS=Homo sapiens GN=PARK7 PE=1 SV=2	0.117094	0.560615
P30101	PDIA3	Protein disulfide-isomerase A3 OS=Homo sapiens GN=PDIA3 PE=1 SV=4	0.114696	0.140038
P20962	PTMS	Parathymosin OS=Homo sapiens GN=PTMS PE=1 SV=2	0.0316839	0.117093
Q13813	SPTAN1	Spectrin alpha chain, non-erythrocytic 1 OS=Homo sapiens GN=SPTAN1 PE=1 SV=3	0.23163	0.289217
P37108	SRP14	Signal recognition particle 14 kDa protein OS=Homo sapiens GN=SRP14 PE=1 SV=2	0.154831	0.42862
P17987	TCP1	T-complex protein 1 subunit alpha OS=Homo sapiens GN=TCP1 PE=1 SV=1	0.0730562	0.18257
P67936	TPM4	Tropomyosin alpha-4 chain OS=Homo sapiens GN=TPM4 PE=1 SV=3	0.0491175	0.113748
P68371	TUBB4B	Tubulin beta-4B chain OS=Homo sapiens GN=TUBB4B PE=1 SV=1	0.108733	0.127802
P49411	TUFM	Elongation factor Tu, mitochondrial OS=Homo sapiens GN=TUFM PE=1 SV=2	0.2513	0.555767
P45974	USP5	Ubiquitin carboxyl-terminal hydrolase 5 OS=Homo sapiens GN=USP5 PE=1 SV=2	0.0477315	0.220234
O15240	VGF	Neurosecretory protein VGF OS=Homo sapiens GN=VGF PE=1 SV=2	0.0319514	0.0368371
P31946	YWHAB	14-3-3 protein beta/alpha OS=Homo sapiens GN=YWHAB PE=1 SV=3	0.0273038	0.0813674
P61981	YWHAG	14-3-3 protein gamma OS=Homo sapiens GN=YWHAG PE=1 SV=2	0.033534	0.107285
Q04917	YWHAH	14-3-3 protein eta OS=Homo sapiens GN=YWHAH PE=1 SV=4	0.0312546	0.0850717
P63104	YWHAZ	14-3-3 protein zeta/delta OS=Homo sapiens GN=YWHAZ PE=1 SV=1	0.0467536	0.0554397

## Sheet: All mut SOD1 MN persisting 
Persisting proteins detected in SOD1+/A4V MN across time (n=2)
Locus	Gene name	Description
Q9BWD1	ACAT2	Acetyl-CoA acetyltransferase, cytosolic OS=Homo sapiens GN=ACAT2 PE=1 SV=2
P60709	ACTB	Actin, cytoplasmic 1 OS=Homo sapiens GN=ACTB PE=1 SV=1
Q02952	AKAP12	A-kinase anchor protein 12 OS=Homo sapiens GN=AKAP12 PE=1 SV=4
Q01484	ANK2	Ankyrin-2 OS=Homo sapiens GN=ANK2 PE=1 SV=4
P07355	ANXA2	Annexin A2 OS=Homo sapiens GN=ANXA2 PE=1 SV=2
P08133	ANXA6	Annexin A6 OS=Homo sapiens GN=ANXA6 PE=1 SV=3
P13637	ATP1A3	Sodium/potassium-transporting ATPase subunit alpha-3 OS=Homo sapiens GN=ATP1A3 PE=1 SV=3
P25705	ATP5A1	ATP synthase subunit alpha, mitochondrial OS=Homo sapiens GN=ATP5A1 PE=1 SV=1
P06576	ATP5B	ATP synthase subunit beta, mitochondrial OS=Homo sapiens GN=ATP5B PE=1 SV=3
F5H4H2	ATP5J2	ATP synthase subunit f, mitochondrial OS=Homo sapiens GN=ATP5J2 PE=2 SV=1
G3V325	ATP5J2-PTCD1	Pentatricopeptide repeat-containing protein 1, mitochondrial OS=Homo sapiens GN=ATP5J2-PTCD1 PE=4 SV=1
P27797	CALR	Calreticulin OS=Homo sapiens GN=CALR PE=1 SV=1
P27824	CANX	Calnexin OS=Homo sapiens GN=CANX PE=1 SV=2
P78371	CCT2	T-complex protein 1 subunit beta OS=Homo sapiens GN=CCT2 PE=1 SV=4
P49368	CCT3	T-complex protein 1 subunit gamma OS=Homo sapiens GN=CCT3 PE=1 SV=4
P48643	CCT5	T-complex protein 1 subunit epsilon OS=Homo sapiens GN=CCT5 PE=1 SV=1
P40227	CCT6A	T-complex protein 1 subunit zeta OS=Homo sapiens GN=CCT6A PE=1 SV=3
E9PK25	CFL1	Cofilin-1 OS=Homo sapiens GN=CFL1 PE=2 SV=1
Q9Y281	CFL2	Cofilin-2 OS=Homo sapiens GN=CFL2 PE=1 SV=1
Q07065	CKAP4	Cytoskeleton-associated protein 4 OS=Homo sapiens GN=CKAP4 PE=1 SV=2
P12277	CKB	Creatine kinase B-type OS=Homo sapiens GN=CKB PE=1 SV=1
Q00610	CLTC	Clathrin heavy chain 1 OS=Homo sapiens GN=CLTC PE=1 SV=5
Q14195	DPYSL3	Dihydropyrimidinase-related protein 3 OS=Homo sapiens GN=DPYSL3 PE=1 SV=1
Q14204	DYNC1H1	Cytoplasmic dynein 1 heavy chain 1 OS=Homo sapiens GN=DYNC1H1 PE=1 SV=5
O43854	EDIL3	EGF-like repeat and discoidin I-like domain-containing protein 3 OS=Homo sapiens GN=EDIL3 PE=1 SV=1
P13639	EEF2	Elongation factor 2 OS=Homo sapiens GN=EEF2 PE=1 SV=4
P06733	ENO1	Alpha-enolase OS=Homo sapiens GN=ENO1 PE=1 SV=2
P09104	ENO2	Gamma-enolase OS=Homo sapiens GN=ENO2 PE=1 SV=3
Q9H4G0	EPB41L1	Band 4.1-like protein 1 OS=Homo sapiens GN=EPB41L1 PE=1 SV=2
F5GX05	EPB41L3	Band 4.1-like protein 3 OS=Homo sapiens GN=EPB41L3 PE=2 SV=1
P49327	FASN	Fatty acid synthase OS=Homo sapiens GN=FASN PE=1 SV=3
Q16658	FSCN1	Fascin OS=Homo sapiens GN=FSCN1 PE=1 SV=3
P04406	GAPDH	Glyceraldehyde-3-phosphate dehydrogenase OS=Homo sapiens GN=GAPDH PE=1 SV=3
P31150	GDI1	Rab GDP dissociation inhibitor alpha OS=Homo sapiens GN=GDI1 PE=1 SV=2
E7EU23	GDI2	Rab GDP dissociation inhibitor beta OS=Homo sapiens GN=GDI2 PE=2 SV=1
P09211	GSTP1	Glutathione S-transferase P OS=Homo sapiens GN=GSTP1 PE=1 SV=2
P0C0S8	HIST1H2AG	Histone H2A type 1 OS=Homo sapiens GN=HIST1H2AG PE=1 SV=2
P62807	HIST1H2BC	Histone H2B type 1-C/E/F/G/I OS=Homo sapiens GN=HIST1H2BC PE=1 SV=4
P58876	HIST1H2BD	Histone H2B type 1-D OS=Homo sapiens GN=HIST1H2BD PE=1 SV=2
Q93079	HIST1H2BH	Histone H2B type 1-H OS=Homo sapiens GN=HIST1H2BH PE=1 SV=3
Q99879	HIST1H2BM	Histone H2B type 1-M OS=Homo sapiens GN=HIST1H2BM PE=1 SV=3
U3KQK0	HIST1H2BN	Histone H2B OS=Homo sapiens GN=HIST1H2BN PE=3 SV=1
P62805	HIST1H4A	Histone H4 OS=Homo sapiens GN=HIST1H4A PE=1 SV=2
Q5QNW6	HIST2H2BF	Histone H2B type 2-F OS=Homo sapiens GN=HIST2H2BF PE=1 SV=3
P55795	HNRNPH2	Heterogeneous nuclear ribonucleoprotein H2 OS=Homo sapiens GN=HNRNPH2 PE=1 SV=1
Q5T6W5	HNRNPK	Heterogeneous nuclear ribonucleoprotein K OS=Homo sapiens GN=HNRNPK PE=4 SV=1
P52272	HNRNPM	Heterogeneous nuclear ribonucleoprotein M OS=Homo sapiens GN=HNRNPM PE=1 SV=3
P08238	HSP90AB1	Heat shock protein HSP 90-beta OS=Homo sapiens GN=HSP90AB1 PE=1 SV=4
P14625	HSP90B1	Endoplasmin OS=Homo sapiens GN=HSP90B1 PE=1 SV=1
P34932	HSPA4	Heat shock 70 kDa protein 4 OS=Homo sapiens GN=HSPA4 PE=1 SV=4
P11021	HSPA5	78 kDa glucose-regulated protein OS=Homo sapiens GN=HSPA5 PE=1 SV=2
P11142	HSPA8	Heat shock cognate 71 kDa protein OS=Homo sapiens GN=HSPA8 PE=1 SV=1
P10809	HSPD1	60 kDa heat shock protein, mitochondrial OS=Homo sapiens GN=HSPD1 PE=1 SV=2
Q92598	HSPH1	Heat shock protein 105 kDa OS=Homo sapiens GN=HSPH1 PE=1 SV=1
O75874	IDH1	Isocitrate dehydrogenase [NADP] cytoplasmic OS=Homo sapiens GN=IDH1 PE=1 SV=2
Q16352	INA	Alpha-internexin OS=Homo sapiens GN=INA PE=1 SV=2
P33176	KIF5B	Kinesin-1 heavy chain OS=Homo sapiens GN=KIF5B PE=1 SV=1
O60282	KIF5C	Kinesin heavy chain isoform 5C OS=Homo sapiens GN=KIF5C PE=1 SV=1
P05783	KRT18	Keratin, type I cytoskeletal 18 OS=Homo sapiens GN=KRT18 PE=1 SV=2
P07195	LDHB	L-lactate dehydrogenase B chain OS=Homo sapiens GN=LDHB PE=1 SV=2
P46821	MAP1B	Microtubule-associated protein 1B OS=Homo sapiens GN=MAP1B PE=1 SV=2
P11137	MAP2	Microtubule-associated protein 2 OS=Homo sapiens GN=MAP2 PE=1 SV=4
Q15691	MAPRE1	Microtubule-associated protein RP/EB family member 1 OS=Homo sapiens GN=MAPRE1 PE=1 SV=3
Q15555	MAPRE2	Microtubule-associated protein RP/EB family member 2 OS=Homo sapiens GN=MAPRE2 PE=1 SV=1
P10636	MAPT	Microtubule-associated protein tau OS=Homo sapiens GN=MAPT PE=1 SV=5
A8MXP9	MATR3	Matrin-3 OS=Homo sapiens GN=MATR3 PE=2 SV=1
P40926	MDH2	Malate dehydrogenase, mitochondrial OS=Homo sapiens GN=MDH2 PE=1 SV=3
P14174	MIF	Macrophage migration inhibitory factor OS=Homo sapiens GN=MIF PE=1 SV=4
F8W6L6	MYH10	Myosin-10 OS=Homo sapiens GN=MYH10 PE=2 SV=1
P35579	MYH9	Myosin-9 OS=Homo sapiens GN=MYH9 PE=1 SV=4
P19105	MYL12A	Myosin regulatory light chain 12A OS=Homo sapiens GN=MYL12A PE=1 SV=2
O14950	MYL12B	Myosin regulatory light chain 12B OS=Homo sapiens GN=MYL12B PE=1 SV=2
F8VZJ2	NACA	Nascent polypeptide-associated complex subunit alpha, muscle-specific form OS=Homo sapiens GN=NACA PE=2 SV=1
P13591	NCAM1	Neural cell adhesion molecule 1 OS=Homo sapiens GN=NCAM1 PE=1 SV=3
P19338	NCL	Nucleolin OS=Homo sapiens GN=NCL PE=1 SV=3
P07196	NEFL	Neurofilament light polypeptide OS=Homo sapiens GN=NEFL PE=1 SV=3
E7ESP9	NEFM	Neurofilament medium polypeptide OS=Homo sapiens GN=NEFM PE=2 SV=1
P48681	NES	Nestin OS=Homo sapiens GN=NES PE=1 SV=2
Q9BPW8	NIPSNAP1	Protein NipSnap homolog 1 OS=Homo sapiens GN=NIPSNAP1 PE=1 SV=1
P06748	NPM1	Nucleophosmin OS=Homo sapiens GN=NPM1 PE=1 SV=2
P07237	P4HB	Protein disulfide-isomerase OS=Homo sapiens GN=P4HB PE=1 SV=3
P30101	PDIA3	Protein disulfide-isomerase A3 OS=Homo sapiens GN=PDIA3 PE=1 SV=4
P52209	PGD	6-phosphogluconate dehydrogenase, decarboxylating OS=Homo sapiens GN=PGD PE=1 SV=3
P00558	PGK1	Phosphoglycerate kinase 1 OS=Homo sapiens GN=PGK1 PE=1 SV=3
O00264	PGRMC1	Membrane-associated progesterone receptor component 1 OS=Homo sapiens GN=PGRMC1 PE=1 SV=3
P35232	PHB	Prohibitin OS=Homo sapiens GN=PHB PE=1 SV=1
P14618	PKM	Pyruvate kinase PKM OS=Homo sapiens GN=PKM PE=1 SV=4
P62937	PPIA	Peptidyl-prolyl cis-trans isomerase A OS=Homo sapiens GN=PPIA PE=1 SV=2
Q9BUB1	PRKAR2A	PRKAR2A protein OS=Homo sapiens GN=PRKAR2A PE=2 SV=1
P41219	PRPH	Peripherin OS=Homo sapiens GN=PRPH PE=1 SV=2
R4GNH3	PSMC3	26S protease regulatory subunit 6A OS=Homo sapiens GN=PSMC3 PE=4 SV=1
P11233	RALA	Ras-related protein Ral-A OS=Homo sapiens GN=RALA PE=1 SV=1
P09455	RBP1	Retinol-binding protein 1 OS=Homo sapiens GN=RBP1 PE=1 SV=2
A8MUS3	RPL23A	60S ribosomal protein L23a OS=Homo sapiens GN=RPL23A PE=2 SV=1
P39023	RPL3	60S ribosomal protein L3 OS=Homo sapiens GN=RPL3 PE=1 SV=2
P04843	RPN1	Dolichyl-diphosphooligosaccharide--protein glycosyltransferase subunit 1 OS=Homo sapiens GN=RPN1 PE=1 SV=1
Q9NQC3	RTN4	Reticulon-4 OS=Homo sapiens GN=RTN4 PE=1 SV=2
Q12765	SCRN1	Secernin-1 OS=Homo sapiens GN=SCRN1 PE=1 SV=2
P50454	SERPINH1	Serpin H1 OS=Homo sapiens GN=SERPINH1 PE=1 SV=2
Q7KZF4	SND1	Staphylococcal nuclease domain-containing protein 1 OS=Homo sapiens GN=SND1 PE=1 SV=1
Q13813	SPTAN1	Spectrin alpha chain, non-erythrocytic 1 OS=Homo sapiens GN=SPTAN1 PE=1 SV=3
Q01082	SPTBN1	Spectrin beta chain, non-erythrocytic 1 OS=Homo sapiens GN=SPTBN1 PE=1 SV=2
P37108	SRP14	Signal recognition particle 14 kDa protein OS=Homo sapiens GN=SRP14 PE=1 SV=2
P61266	STX1B	Syntaxin-1B OS=Homo sapiens GN=STX1B PE=1 SV=1
P37802	TAGLN2	Transgelin-2 OS=Homo sapiens GN=TAGLN2 PE=1 SV=3
B4E022	TKT	Transketolase OS=Homo sapiens GN=TKT PE=2 SV=1
P49755	TMED10	Transmembrane emp24 domain-containing protein 10 OS=Homo sapiens GN=TMED10 PE=1 SV=2
P60174	TPI1	Triosephosphate isomerase OS=Homo sapiens GN=TPI1 PE=1 SV=3
Q71U36	TUBA1A	Tubulin alpha-1A chain OS=Homo sapiens GN=TUBA1A PE=1 SV=1
P68363	TUBA1B	Tubulin alpha-1B chain OS=Homo sapiens GN=TUBA1B PE=1 SV=1
P07437	TUBB	Tubulin beta chain OS=Homo sapiens GN=TUBB PE=1 SV=2
Q13885	TUBB2A	Tubulin beta-2A chain OS=Homo sapiens GN=TUBB2A PE=1 SV=1
Q9BVA1	TUBB2B	Tubulin beta-2B chain OS=Homo sapiens GN=TUBB2B PE=1 SV=1
Q13509	TUBB3	Tubulin beta-3 chain OS=Homo sapiens GN=TUBB3 PE=1 SV=2
P04350	TUBB4A	Tubulin beta-4A chain OS=Homo sapiens GN=TUBB4A PE=1 SV=2
Q9BUF5	TUBB6	Tubulin beta-6 chain OS=Homo sapiens GN=TUBB6 PE=1 SV=1
P49411	TUFM	Elongation factor Tu, mitochondrial OS=Homo sapiens GN=TUFM PE=1 SV=2
P22314	UBA1	Ubiquitin-like modifier-activating enzyme 1 OS=Homo sapiens GN=UBA1 PE=1 SV=3
P31930	UQCRC1	Cytochrome b-c1 complex subunit 1, mitochondrial OS=Homo sapiens GN=UQCRC1 PE=1 SV=3
P55072	VCP	Transitional endoplasmic reticulum ATPase OS=Homo sapiens GN=VCP PE=1 SV=4
P08670	VIM	Vimentin OS=Homo sapiens GN=VIM PE=1 SV=4
P62258	YWHAE	14-3-3 protein epsilon OS=Homo sapiens GN=YWHAE PE=1 SV=1
P27348	YWHAQ	14-3-3 protein theta OS=Homo sapiens GN=YWHAQ PE=1 SV=1

## Sheet: GO Analysis_All persisting
Annotation Data Set	no of proteins	over/under	fold enrichment	raw p-value	FDR
GO biological process complete
cytoskeleton organization (GO:0007010)	39	+	2.81	3.89e-09	3.85e-05
microtubule cytoskeleton organization (GO:0000226)	20	+	3.93	4.9e-07	0.00243
microtubule-based process (GO:0007017)	23	+	2.92	6.73e-06	0.0222
GO molecular function complete
structural constituent of cytoskeleton (GO:0005200)	17	+	6.3	1.12e-08	2.84e-05
heterocyclic compound binding (GO:1901363)	84	+	1.55	1.58e-07	0.0002
organic cyclic compound binding (GO:0097159)	84	+	1.53	2.69e-07	0.000227
unfolded protein binding (GO:0051082)	15	+	5.21	7.25e-07	0.000459
nucleoside-triphosphatase activity (GO:0017111)	26	+	2.65	7.77e-06	0.00394
RNA binding (GO:0003723)	50	+	1.79	1.68e-05	0.00531
pyrophosphatase activity (GO:0016462)	26	+	2.57	1.31e-05	0.00555
ATP-dependent activity (GO:0140657)	20	+	3.07	1.55e-05	0.00561
hydrolase activity, acting on acid anhydrides (GO:0016817)	26	+	2.56	2.31e-05	0.00587
ubiquitin protein ligase binding (GO:0031625)	16	+	3.49	2.99e-05	0.00631
nucleic acid binding (GO:0003676)	55	+	1.69	2.79e-05	0.00644
hydrolase activity, acting on acid anhydrides, in phosphorus-containing anhydrides (GO:0016818)	26	+	2.56	2.31e-05	0.00652
structural molecule activity (GO:0005198)	27	+	2.37	3.52e-05	0.00687
ATP hydrolysis activity (GO:0016887)	15	+	3.51	5.06e-05	0.00855
ubiquitin-like protein ligase binding (GO:0044389)	16	+	3.32	5.05e-05	0.00915
purine ribonucleotide binding (GO:0032555)	41	+	1.87	6.83e-05	0.0102
purine nucleotide binding (GO:0017076)	41	+	1.85	7.61e-05	0.0102
ribonucleotide binding (GO:0032553)	41	+	1.86	7.29e-05	0.0103
protein folding chaperone (GO:0044183)	8	+	6.84	6.66e-05	0.0106
protein-containing complex binding (GO:0044877)	35	+	1.97	8.8e-05	0.0112
cell adhesion molecule binding (GO:0050839)	26	+	2.3	0.000116	0.014
carbohydrate derivative binding (GO:0097367)	43	+	1.75	0.00015	0.0159
cadherin binding (GO:0045296)	22	+	2.49	0.000149	0.0164
purine ribonucleoside triphosphate binding (GO:0035639)	39	+	1.83	0.000162	0.0164
small molecule binding (GO:0036094)	48	+	1.67	0.000146	0.0168
nucleoside phosphate binding (GO:1901265)	44	+	1.72	0.000191	0.018
nucleotide binding (GO:0000166)	44	+	1.72	0.000187	0.0183
cytoskeletal protein binding (GO:0008092)	30	+	2.02	0.000236	0.0214
enzyme binding (GO:0019899)	41	+	1.69	0.000539	0.0455
anion binding (GO:0043168)	44	+	1.65	0.000535	0.0468
GO cellular component complete
extracellular membrane-bounded organelle (GO:0065010)	79	+	2.08	1.62e-13	5.61e-11
extracellular vesicle (GO:1903561)	79	+	2.08	1.62e-13	7.47e-11
extracellular exosome (GO:0070062)	78	+	2.07	3.86e-13	1.07e-10
extracellular organelle (GO:0043230)	79	+	2.08	1.62e-13	1.12e-10
extracellular region (GO:0005576)	87	+	1.93	9.2e-14	1.27e-10
extracellular space (GO:0005615)	82	+	1.97	6.48e-13	1.5e-10
vesicle (GO:0031982)	88	+	1.66	7.9e-10	1.56e-07
supramolecular fiber (GO:0099512)	39	+	2.87	2.11e-09	3.66e-07
supramolecular polymer (GO:0099081)	39	+	2.85	2.52e-09	3.88e-07
supramolecular complex (GO:0099080)	44	+	2.45	1.36e-08	1.89e-06
cytoskeleton (GO:0005856)	55	+	2.09	2.48e-08	3.12e-06
polymeric cytoskeletal fiber (GO:0099513)	32	+	2.99	3.93e-08	4.53e-06
non-membrane-bounded organelle (GO:0043228)	73	+	1.61	1e-06	9.92e-05
pigment granule (GO:0048770)	15	+	4.98	1.2e-06	0.000104
intracellular non-membrane-bounded organelle (GO:0043232)	73	+	1.61	1e-06	0.000107
melanosome (GO:0042470)	15	+	4.98	1.2e-06	0.000111
microtubule (GO:0005874)	22	+	3.26	2.18e-06	0.000177
cell junction (GO:0030054)	52	+	1.86	3.43e-06	0.000264
cell body (GO:0044297)	20	+	2.96	2.43e-05	0.00177
anchoring junction (GO:0070161)	31	+	2.19	4.75e-05	0.00328
microtubule cytoskeleton (GO:0015630)	31	+	2.16	5.48e-05	0.0033
focal adhesion (GO:0005925)	25	+	2.45	5.14e-05	0.00339
cell-substrate junction (GO:0030055)	25	+	2.44	5.39e-05	0.00339
axon (GO:0030424)	24	+	2.41	8.91e-05	0.00514
secretory granule lumen (GO:0034774)	17	+	2.88	0.000144	0.00796
vesicle lumen (GO:0031983)	17	+	2.86	0.000156	0.00802
cytoplasmic vesicle lumen (GO:0060205)	17	+	2.86	0.000156	0.00833
cell projection (GO:0042995)	41	+	1.7	0.000512	0.0253
main axon (GO:0044304)	6	+	6.67	0.000639	0.0305
neuron projection (GO:0043005)	30	+	1.82	0.00128	0.0491
distal axon (GO:0150034)	13	+	2.78	0.00126	0.0499
intermediate filament (GO:0005882)	8	+	4.14	0.00126	0.0513
chaperonin-containing T-complex (GO:0005832)	4	+	11.11	0.00124	0.0519
myosin II complex (GO:0016460)	4	+	11.11	0.00124	0.0536
chaperone complex (GO:0101031)	6	+	5.8	0.00119	0.0547
cytosol (GO:0005829)	83	+	1.29	0.00122	0.0547
PANTHER Protein Class
cytoskeletal protein (PC00085)	32	+	3.31	4.14e-09	6.84e-07
chaperone (PC00072)	16	+	4.34	2.53e-06	0.000139
tubulin (PC00228)	8	+	12.7	1.82e-06	0.00015
microtubule or microtubule-binding cytoskeletal protein (PC00157)	14	+	4.2	1.55e-05	0.000638
intermediate filament (PC00129)	6	+	6.35	0.000793	0.0262
Reactome pathways
Cooperation of Prefoldin and TriC/CCT in actin and tubulin folding (R-HSA-389958)	12	+	9.88	3.47e-08	3.16e-05
Formation of tubulin folding intermediates by CCT/TriC (R-HSA-389960)	11	+	12.22	2.47e-08	4.49e-05
Signaling by Rho GTPases (R-HSA-194315)	31	+	2.85	1.88e-07	8.54e-05
Prefoldin mediated transfer of substrate to CCT/TriC (R-HSA-389957)	11	+	9.78	1.46e-07	8.84e-05
Signaling by Rho GTPases, Miro GTPases and RHOBTB3 (R-HSA-9716542)	31	+	2.8	2.63e-07	9.59e-05
Cilium Assembly (R-HSA-5617833)	14	+	5.19	1.83e-06	0.000371
HCMV Early Events (R-HSA-9609690)	11	+	7.19	1.77e-06	0.000402
Recruitment of NuMA to mitotic centrosomes (R-HSA-380320)	11	+	7.41	1.39e-06	0.00042
Chaperonin-mediated protein folding (R-HSA-390466)	12	+	6.35	1.75e-06	0.000456
Translocation of SLC2A4 (GLUT4) to the plasma membrane (R-HSA-1445148)	12	+	6.06	2.65e-06	0.000483
RHO GTPase Effectors (R-HSA-195258)	19	+	3.61	3.11e-06	0.000515
Protein folding (R-HSA-391251)	12	+	5.8	3.94e-06	0.000597
Gap junction trafficking (R-HSA-190828)	9	+	8.33	6.12e-06	0.000742
Aggrephagy (R-HSA-9646399)	10	+	6.95	6.95e-06	0.000744
L1CAM interactions (R-HSA-373760)	14	+	4.58	6.59e-06	0.00075
Gap junction trafficking and regulation (R-HSA-157858)	9	+	8.33	6.12e-06	0.000795
HCMV Infection (R-HSA-9609646)	12	+	5.56	5.74e-06	0.000803
Microtubule-dependent trafficking of connexons from Golgi to the plasma membrane (R-HSA-190840)	7	+	11.11	1.63e-05	0.00141
Gap junction assembly (R-HSA-190861)	7	+	11.11	1.63e-05	0.00148
Transport of connexons to the plasma membrane (R-HSA-190872)	7	+	11.11	1.63e-05	0.00156
Infectious disease (R-HSA-5663205)	33	+	2.22	1.97e-05	0.00163
Carboxyterminal post-translational modifications of tubulin (R-HSA-8955332)	7	+	11.11	1.63e-05	0.00165
Organelle biogenesis and maintenance (R-HSA-1852241)	15	+	3.79	2.27e-05	0.0018
RHO GTPases activate IQGAPs (R-HSA-5626467)	8	+	8.08	2.48e-05	0.00181
Selective autophagy (R-HSA-9663891)	11	+	5.2	2.46e-05	0.00186
Immune System (R-HSA-168256)	42	+	1.9	2.72e-05	0.00191
Asparagine N-linked glycosylation (R-HSA-446203)	17	+	3.29	3.28e-05	0.00213
Post-chaperonin tubulin folding pathway (R-HSA-389977)	7	+	9.72	3.19e-05	0.00215
Assembly and cell surface presentation of NMDA receptors (R-HSA-9609736)	8	+	7.41	4.15e-05	0.00252
Activation of AMPK downstream of NMDARs (R-HSA-9619483)	7	+	9.15	4.35e-05	0.00255
Recycling pathway of L1 (R-HSA-437239)	9	+	6.25	4.15e-05	0.0026
HSP90 chaperone cycle for steroid hormone receptors (SHR) in the presence of ligand (R-HSA-3371497)	10	+	5.29	5.18e-05	0.00294
Disease (R-HSA-1643685)	40	+	1.89	5.76e-05	0.00317
Kinesins (R-HSA-983189)	8	+	6.84	6.66e-05	0.00357
Intraflagellar transport (R-HSA-5620924)	7	+	8.19	7.69e-05	0.004
Unclassified (UNCLASSIFIED)	14	-	0.43	8.5e-05	0.0043
COPI-mediated anterograde transport (R-HSA-6807878)	12	+	4.04	9.18e-05	0.00451
Post NMDA receptor activation events (R-HSA-438064)	9	+	5.41	0.000109	0.0052
Autophagy (R-HSA-9612973)	12	+	3.92	0.000118	0.00552
Sensory processing of sound by outer hair cells of the cochlea (R-HSA-9662361)	6	+	8.89	0.00018	0.00819
Folding of actin by CCT/TriC (R-HSA-390450)	5	+	12.35	0.0002	0.00866
Sealing of the nuclear envelope (NE) by ESCRT-III (R-HSA-9668328)	7	+	6.76	0.000206	0.00872
Developmental Biology (R-HSA-1266738)	30	+	2.06	0.000198	0.0088
Macroautophagy (R-HSA-1632852)	11	+	3.94	0.000221	0.00894
Mitotic Prometaphase (R-HSA-68877)	11	+	3.94	0.000221	0.00915
Factors involved in megakaryocyte development and platelet production (R-HSA-983231)	10	+	4.27	0.000244	0.00964
Activation of NMDA receptors and postsynaptic events (R-HSA-442755)	9	+	4.65	0.000291	0.011
Post-translational protein modification (R-HSA-597592)	30	+	1.98	0.000288	0.0112
RHO GTPases activate PKNs (R-HSA-5625740)	7	+	6.22	0.000317	0.0118
Signal Transduction (R-HSA-162582)	42	+	1.73	0.000335	0.0122
HDACs deacetylate histones (R-HSA-3214815)	4	+	17.78	0.000349	0.0124
Mitotic G2-G2/M phases (R-HSA-453274)	13	+	3.21	0.000366	0.0126
G2/M Transition (R-HSA-69275)	13	+	3.21	0.000366	0.0128
MHC class II antigen presentation (R-HSA-2132295)	11	+	3.65	0.000402	0.0136
ER to Golgi Anterograde Transport (R-HSA-199977)	12	+	3.33	0.000458	0.0151
Transport to the Golgi and subsequent modification (R-HSA-948021)	12	+	3.29	0.000506	0.0162
Resolution of Sister Chromatid Cohesion (R-HSA-2500257)	9	+	4.26	0.000518	0.0163
Signaling by Hedgehog (R-HSA-5358351)	11	+	3.54	0.000503	0.0164
The role of GTSE1 in G2/M progression after G2 checkpoint (R-HSA-8852276)	10	+	3.77	0.000596	0.0181
EML4 and NUDC in mitotic spindle formation (R-HSA-9648025)	9	+	4.17	0.000593	0.0183
RHO GTPases Activate Formins (R-HSA-5663220)	10	+	3.7	0.000671	0.02
COPI-independent Golgi-to-ER retrograde traffic (R-HSA-6811436)	8	+	4.56	0.000719	0.0211
Gluconeogenesis (R-HSA-70263)	6	+	6.35	0.000793	0.0229
Neurotransmitter receptors and postsynaptic signal transmission (R-HSA-112314)	10	+	3.53	0.000941	0.0268
Neutrophil degranulation (R-HSA-6798695)	19	+	2.27	0.00104	0.0291
COPI-dependent Golgi-to-ER retrograde traffic (R-HSA-6811434)	9	+	3.77	0.00111	0.0307
Transmission across Chemical Synapses (R-HSA-112315)	12	+	2.96	0.00118	0.032
AURKA Activation by TPX2 (R-HSA-8854518)	6	+	5.56	0.00143	0.033
Loss of Nlp from mitotic centrosomes (R-HSA-380259)	6	+	5.56	0.00143	0.0334
Recruitment of mitotic centrosome proteins and complexes (R-HSA-380270)	6	+	5.56	0.00143	0.0338
Neuronal System (R-HSA-112316)	13	+	2.78	0.00126	0.0338
Loss of proteins required for interphase microtubule organization from the centrosome (R-HSA-380284)	6	+	5.56	0.00143	0.0343
Centrosome maturation (R-HSA-380287)	6	+	5.56	0.00143	0.0347
Interleukin-12 family signaling (R-HSA-447115)	7	+	4.71	0.00132	0.0348
Vesicle-mediated transport (R-HSA-5653656)	25	+	2.01	0.00134	0.0348
Axon guidance (R-HSA-422475)	25	+	2	0.00136	0.0348
Nervous system development (R-HSA-9675108)	25	+	1.98	0.00143	0.0351
ATF6 (ATF6-alpha) activates chaperone genes (R-HSA-381183)	3	+	22.23	0.00142	0.0353
ATF6 (ATF6-alpha) activates chaperones (R-HSA-381033)	3	+	22.23	0.00142	0.0358
PANTHER Pathways
Cytoskeletal regulation by Rho GTPase (P00016)	11	+	5.56	1.44e-05	0.00189
Glycolysis (P00024)	6	+	9.53	0.000133	0.00872
GO Ontology database DOI: 10.5281/zenodo.5725227 Released 2020-11-01
