# Supplementary material for: Analysis of proteome-wide degradation dynamics in ALS SOD1 iPSC-derived patient neurons reveals disrupted VCP homeostasis
Source: Cell Rep. Author manuscript; Available in PMC 2024 Jan 12. (PMC10785776; doi:10.1016/j.celrep.2023.113160)
Supplement: 4 [file NIHMS1941862-supplement-4.xlsx]

## Sheet: Common VCP-interactors (399)
Common VCP-interacting proteins between SOD1+/A4V and SOD1+/+ MN on day 35			Spec count Ratio (Spec count of precipitated protein/spec count of VCP)
Locus	Gene name	Description	SOD1+/A4V Exp.1	SOD1+/A4V Exp.2	SOD1+/A4V Exp.3	SOD1+/A4V AVG	SOD1+/+ Exp.1	SOD1+/+ Exp.2	SOD1+/+ Exp.3	SOD1+/+ AVG
Q9UH03	SEPT3	Neuronal-specific septin-3 OS=Homo sapiens GN=SEPT3 PE=1 SV=3	0.00859599	0.0120773	0.012285	0.0109861	0.00833333	0.014881	0.00755668	0.010257
Q99719	SEPT5	Septin-5 OS=Homo sapiens GN=SEPT5 PE=1 SV=1	0.0143266	0.00724638	0.004914	0.00882901	0.00833333	0.00595238	0.0100756	0.00812043
Q14141	SEPT6	Septin-6 OS=Homo sapiens GN=SEPT6 PE=1 SV=4	0.0143266	0.0169082	0.02457	0.0186016	0.01875	0.0238095	0.02267	0.0217432
Q16181	SEPT7	Septin-7 OS=Homo sapiens GN=SEPT7 PE=1 SV=2	0.017192	0.0410628	0.039312	0.0325223	0.0270833	0.0535714	0.0327456	0.0378001
Q9UHD8	SEPT9	Septin-9 OS=Homo sapiens GN=SEPT9 PE=1 SV=2	0.00286533	0.00241546	0.00737101	0.00421727	0.0104167	0.0178571	0.0151134	0.0144624
Q9NVA2	SEPT11	Septin-11 OS=Homo sapiens GN=SEPT11 PE=1 SV=3	0.00286533	0.00724638	0.00982801	0.00664657	0.0166667	0.0119048	0.0151134	0.0145616
Q8IZP0	ABI1	Abl interactor 1 OS=Homo sapiens GN=ABI1 PE=1 SV=4	0.00286533	0.00483092	0.004914	0.00420342	0.00416667	0.00297619	0.00251889	0.00322058
P53396	ACLY	ATP-citrate synthase OS=Homo sapiens GN=ACLY PE=1 SV=3	0.0372493	0.0483092	0.0565111	0.0473565	0.05625	0.0684524	0.0327456	0.0524827
O00154	ACOT7	Cytosolic acyl coenzyme A thioester hydrolase OS=Homo sapiens GN=ACOT7 PE=1 SV=3	0.00573066	0.00241546	0.00982801	0.00599138	0.0104167	0.00892857	0.00251889	0.00728804
P68133	ACTA1	Actin, alpha skeletal muscle OS=Homo sapiens GN=ACTA1 PE=1 SV=1	0.103152	0.0869565	0.103194	0.0977675	0.114583	0.130952	0.0906801	0.112072
Q562R1	ACTBL2	Beta-actin-like protein 2 OS=Homo sapiens GN=ACTBL2 PE=1 SV=2	0.0544413	0.0483092	0.0515971	0.0514492	0.05	0.0625	0.0528967	0.0551322
P68032	ACTC1	Actin, alpha cardiac muscle 1 OS=Homo sapiens GN=ACTC1 PE=1 SV=1	0.103152	0.0869565	0.103194	0.0977675	0.114583	0.130952	0.0906801	0.112072
P12814	ACTN1	Alpha-actinin-1 OS=Homo sapiens GN=ACTN1 PE=1 SV=2	0.0114613	0.0217391	0.019656	0.0176188	0.03125	0.0327381	0.0151134	0.0263671
O43707	ACTN4	Alpha-actinin-4 OS=Homo sapiens GN=ACTN4 PE=1 SV=2	0.0429799	0.057971	0.0565111	0.0524873	0.06875	0.0863095	0.0453401	0.0667999
P61163	ACTR1A	Alpha-centractin OS=Homo sapiens GN=ACTR1A PE=1 SV=1	0.00859599	0.02657	0.034398	0.023188	0.0395833	0.0446429	0.0201511	0.0347924
P61158	ACTR3	Actin-related protein 3 OS=Homo sapiens GN=ACTR3 PE=1 SV=3	0.017192	0.0169082	0.014742	0.0162807	0.0104167	0.0178571	0.0100756	0.0127831
P35611	ADD1	Alpha-adducin OS=Homo sapiens GN=ADD1 PE=1 SV=2	0.017192	0.0144928	0.017199	0.0162946	0.01875	0.0178571	0.0125945	0.0164005
P35612	ADD2	Beta-adducin OS=Homo sapiens GN=ADD2 PE=1 SV=3	0.0114613	0.0241546	0.02457	0.020062	0.0208333	0.0238095	0.0176322	0.0207584
Q96P47	AGAP3	Arf-GAP with GTPase, ANK repeat and PH domain-containing protein 3 OS=Homo sapiens GN=AGAP3 PE=1 SV=2	0.00573066	0.00483092	0.00737101	0.00597753	0.00625	0.00595238	0.00503778	0.00574672
O00116	AGPS	Alkyldihydroxyacetonephosphate synthase, peroxisomal OS=Homo sapiens GN=AGPS PE=1 SV=1	0.00286533	0.00241546	0.002457	0.00257926	0.00208333	0.00297619	0.00251889	0.00252614
P14550	AKR1A1	Alcohol dehydrogenase [NADP(+)] OS=Homo sapiens GN=AKR1A1 PE=1 SV=3	0.00573066	0.00724638	0.00737101	0.00678268	0.00416667	0.00595238	0.00755668	0.00589191
P05091	ALDH2	Aldehyde dehydrogenase, mitochondrial OS=Homo sapiens GN=ALDH2 PE=1 SV=2	0.00286533	0.00483092	0.002457	0.00338442	0.00416667	0.00297619	0.00251889	0.00322058
P09972	ALDOC	Fructose-bisphosphate aldolase C OS=Homo sapiens GN=ALDOC PE=1 SV=2	0.00573066	0.0144928	0.022113	0.0141121	0.0166667	0.0178571	0.00251889	0.0123476
Q01484	ANK2	Ankyrin-2 OS=Homo sapiens GN=ANK2 PE=1 SV=4	0.0773639	0.103865	0.0958231	0.0923506	0.129167	0.0982143	0.105793	0.111058
Q10567	AP1B1	AP-1 complex subunit beta-1 OS=Homo sapiens GN=AP1B1 PE=1 SV=2	0.0143266	0.0217391	0.027027	0.0210309	0.0166667	0.0119048	0.0151134	0.0145616
Q9BXS5	AP1M1	AP-1 complex subunit mu-1 OS=Homo sapiens GN=AP1M1 PE=1 SV=3	0.00286533	0.00241546	0.002457	0.00257926	0.00416667	0.0119048	0.00251889	0.00619677
O94973	AP2A2	AP-2 complex subunit alpha-2 OS=Homo sapiens GN=AP2A2 PE=1 SV=2	0.0487106	0.0386473	0.0663391	0.0512323	0.0458333	0.0595238	0.0352645	0.0468739
Q96CW1	AP2M1	AP-2 complex subunit mu OS=Homo sapiens GN=AP2M1 PE=1 SV=2	0.00286533	0.00483092	0.002457	0.00338442	0.00416667	0.00595238	0.00503778	0.00505228
P53680	AP2S1	AP-2 complex subunit sigma OS=Homo sapiens GN=AP2S1 PE=1 SV=2	0.00286533	0.00241546	0.002457	0.00257926	0.00208333	0.00297619	0.00251889	0.00252614
Q92572	AP3S1	AP-3 complex subunit sigma-1 OS=Homo sapiens GN=AP3S1 PE=1 SV=1	0.00286533	0.00966184	0.004914	0.00581372	0.00625	0.00892857	0.00755668	0.00757842
P84077	ARF1	ADP-ribosylation factor 1 OS=Homo sapiens GN=ARF1 PE=1 SV=2	0.0143266	0.0144928	0.017199	0.0153395	0.0125	0.00892857	0.00251889	0.00798249
P61204	ARF3	ADP-ribosylation factor 3 OS=Homo sapiens GN=ARF3 PE=1 SV=2	0.0143266	0.0144928	0.017199	0.0153395	0.0125	0.00892857	0.00251889	0.00798249
Q5TH69	ARFGEF3	Brefeldin A-inhibited guanine nucleotide-exchange protein 3 OS=Homo sapiens GN=ARFGEF3 PE=1 SV=3	0.0315186	0.0410628	0.044226	0.0389358	0.0291667	0.0625	0.0377834	0.04315
Q96BM9	ARL8A	ADP-ribosylation factor-like protein 8A OS=Homo sapiens GN=ARL8A PE=1 SV=1	0.0114613	0.00724638	0.004914	0.0078739	0.00416667	0.0119048	0.0100756	0.00871567
Q92747	ARPC1A	Actin-related protein 2/3 complex subunit 1A OS=Homo sapiens GN=ARPC1A PE=1 SV=2	0.00286533	0.00966184	0.002457	0.00499472	0.00625	0.0119048	0.0100756	0.00941011
O15144	ARPC2	Actin-related protein 2/3 complex subunit 2 OS=Homo sapiens GN=ARPC2 PE=1 SV=1	0.0114613	0.0144928	0.012285	0.0127464	0.00833333	0.0178571	0.00503778	0.0104094
Q9BZE9	ASPSCR1	Tether containing UBX domain for GLUT4 OS=Homo sapiens GN=ASPSCR1 PE=1 SV=1	0.00859599	0.0169082	0.017199	0.0142344	0.00625	0.014881	0.00755668	0.00956254
Q5SQI0	ATAT1	Alpha-tubulin N-acetyltransferase OS=Homo sapiens GN=ATAT1 PE=1 SV=1	0.017192	0.0169082	0.019656	0.0179187	0.0145833	0.00892857	0.0100756	0.0111958
P30049	ATP5D	ATP synthase subunit delta, mitochondrial OS=Homo sapiens GN=ATP5D PE=1 SV=2	0.00286533	0.00241546	0.002457	0.00257926	0.00208333	0.00297619	0.00251889	0.00252614
P24539	ATP5F1	ATP synthase F(0) complex subunit B1, mitochondrial OS=Homo sapiens GN=ATP5F1 PE=1 SV=2	0.00573066	0.0144928	0.004914	0.00837914	0.00833333	0.00297619	0.00251889	0.00460947
Q93050	ATP6V0A1	V-type proton ATPase 116 kDa subunit a isoform 1 OS=Homo sapiens GN=ATP6V0A1 PE=1 SV=3	0.025788	0.0410628	0.039312	0.0353876	0.0354167	0.0565476	0.0579345	0.0499663
P61421	ATP6V0D1	V-type proton ATPase subunit d 1 OS=Homo sapiens GN=ATP6V0D1 PE=1 SV=1	0.0114613	0.0120773	0.014742	0.0127602	0.0104167	0.0178571	0.0100756	0.0127831
P38606	ATP6V1A	V-type proton ATPase catalytic subunit A OS=Homo sapiens GN=ATP6V1A PE=1 SV=2	0.0515759	0.0724638	0.0884521	0.0708306	0.0708333	0.127976	0.0528967	0.0839021
P21281	ATP6V1B2	V-type proton ATPase subunit B, brain isoform OS=Homo sapiens GN=ATP6V1B2 PE=1 SV=3	0.0716332	0.0748792	0.110565	0.0856925	0.0625	0.0684524	0.0277078	0.0528867
Q9Y5K8	ATP6V1D	V-type proton ATPase subunit D OS=Homo sapiens GN=ATP6V1D PE=1 SV=1	0.00286533	0.0169082	0.014742	0.0115052	0.0145833	0.0178571	0.0100756	0.014172
P36543	ATP6V1E1	V-type proton ATPase subunit E 1 OS=Homo sapiens GN=ATP6V1E1 PE=1 SV=1	0.025788	0.0120773	0.017199	0.0183548	0.0125	0.0178571	0.0100756	0.0134776
P35613	BSG	Basigin OS=Homo sapiens GN=BSG PE=1 SV=2	0.00286533	0.00241546	0.00737101	0.00421727	0.00208333	0.00297619	0.00251889	0.00252614
Q13557	CAMK2D	Calcium/calmodulin-dependent protein kinase type II subunit delta OS=Homo sapiens GN=CAMK2D PE=1 SV=3	0.017192	0.0144928	0.017199	0.0162946	0.01875	0.0267857	0.0151134	0.0202164
Q9P1Y5	CAMSAP3	Calmodulin-regulated spectrin-associated protein 3 OS=Homo sapiens GN=CAMSAP3 PE=1 SV=2	0.00286533	0.0120773	0.012285	0.00907588	0.00625	0.00892857	0.00755668	0.00757842
Q01518	CAP1	Adenylyl cyclase-associated protein 1 OS=Homo sapiens GN=CAP1 PE=1 SV=5	0.0114613	0.00241546	0.00982801	0.0079016	0.00625	0.00595238	0.00251889	0.00490709
P52907	CAPZA1	F-actin-capping protein subunit alpha-1 OS=Homo sapiens GN=CAPZA1 PE=1 SV=3	0.0114613	0.0120773	0.017199	0.0135792	0.0145833	0.0357143	0.0125945	0.020964
P47756	CAPZB	F-actin-capping protein subunit beta OS=Homo sapiens GN=CAPZB PE=1 SV=4	0.00859599	0.0144928	0.012285	0.0117913	0.0208333	0.0208333	0.02267	0.0214456
Q86X55	CARM1	Histone-arginine methyltransferase CARM1 OS=Homo sapiens GN=CARM1 PE=1 SV=3	0.0200573	0.0338164	0.046683	0.0335189	0.0458333	0.0416667	0.0327456	0.0400819
P78371	CCT2	T-complex protein 1 subunit beta OS=Homo sapiens GN=CCT2 PE=1 SV=4	0.17192	0.183575	0.184275	0.179923	0.147917	0.205357	0.133501	0.162258
P49368	CCT3	T-complex protein 1 subunit gamma OS=Homo sapiens GN=CCT3 PE=1 SV=4	0.120344	0.101449	0.115479	0.112424	0.08125	0.0863095	0.0906801	0.0860799
P50991	CCT4	T-complex protein 1 subunit delta OS=Homo sapiens GN=CCT4 PE=1 SV=4	0.0716332	0.0917874	0.108108	0.0905096	0.0791667	0.0863095	0.070529	0.0786684
P48643	CCT5	T-complex protein 1 subunit epsilon OS=Homo sapiens GN=CCT5 PE=1 SV=1	0.0659026	0.0966184	0.108108	0.0902097	0.0541667	0.0863095	0.0327456	0.0577406
P40227	CCT6A	T-complex protein 1 subunit zeta OS=Homo sapiens GN=CCT6A PE=1 SV=3	0.120344	0.10628	0.117936	0.114853	0.075	0.0803571	0.0906801	0.0820124
Q99832	CCT7	T-complex protein 1 subunit eta OS=Homo sapiens GN=CCT7 PE=1 SV=2	0.0802292	0.0869565	0.0909091	0.0860316	0.0791667	0.0863095	0.070529	0.0786684
P50990	CCT8	T-complex protein 1 subunit theta OS=Homo sapiens GN=CCT8 PE=1 SV=4	0.0372493	0.0724638	0.0737101	0.061141	0.0479167	0.0803571	0.0579345	0.0620694
Q16543	CDC37	Hsp90 co-chaperone Cdc37 OS=Homo sapiens GN=CDC37 PE=1 SV=1	0.00286533	0.00483092	0.00737101	0.00502242	0.0125	0.0208333	0.00755668	0.01363
Q5SW79	CEP170	Centrosomal protein of 170 kDa OS=Homo sapiens GN=CEP170 PE=1 SV=1	0.017192	0.0193237	0.027027	0.0211809	0.01875	0.0297619	0.0176322	0.022048
Q9NX63	CHCHD3	Coiled-coil-helix-coiled-coil-helix domain-containing protein 3, mitochondrial OS=Homo sapiens GN=CHCHD3 PE=1 SV=1	0.00859599	0.00724638	0.012285	0.00937579	0.0104167	0.0119048	0.00503778	0.00911974
Q14008	CKAP5	Cytoskeleton-associated protein 5 OS=Homo sapiens GN=CKAP5 PE=1 SV=3	0.00286533	0.0120773	0.00737101	0.00743788	0.00833333	0.0119048	0.0100756	0.0101046
O75122	CLASP2	CLIP-associating protein 2 OS=Homo sapiens GN=CLASP2 PE=1 SV=2	0.0143266	0.00966184	0.019656	0.0145482	0.0125	0.0178571	0.0151134	0.0151568
Q9UDT6	CLIP2	CAP-Gly domain-containing linker protein 2 OS=Homo sapiens GN=CLIP2 PE=1 SV=1	0.00859599	0.00966184	0.00737101	0.00854294	0.00625	0.0267857	0.0125945	0.0152101
Q00610	CLTC	Clathrin heavy chain 1 OS=Homo sapiens GN=CLTC PE=1 SV=5	0.146132	0.128019	0.17199	0.148714	0.141667	0.202381	0.148615	0.164221
Q6P4Q7	CNNM4	Metal transporter CNNM4 OS=Homo sapiens GN=CNNM4 PE=1 SV=3	0.0143266	0.0217391	0.017199	0.0177549	0.0270833	0.0357143	0.0151134	0.0259703
Q9UQ03	CORO2B	Coronin-2B OS=Homo sapiens GN=CORO2B PE=2 SV=4	0.00573066	0.00724638	0.012285	0.00842068	0.0125	0.0238095	0.0151134	0.017141
P29762	CRABP1	Cellular retinoic acid-binding protein 1 OS=Homo sapiens GN=CRABP1 PE=2 SV=2	0.00859599	0.0120773	0.00982801	0.0101671	0.00833333	0.0119048	0.0125945	0.0109442
P52943	CRIP2	Cysteine-rich protein 2 OS=Homo sapiens GN=CRIP2 PE=1 SV=1	0.00286533	0.00483092	0.004914	0.00420342	0.0145833	0.00892857	0.00755668	0.0103562
Q14194-2	CRMP1	Isoform LCRMP-1 of Dihydropyrimidinase-related protein 1 OS=Homo sapiens GN=CRMP1	0.260745	0.285024	0.307125	0.284298	0.254167	0.361607	0.253149	0.289641
P41240	CSK	Tyrosine-protein kinase CSK OS=Homo sapiens GN=CSK PE=1 SV=1	0.00286533	0.00241546	0.004914	0.00339826	0.00416667	0.00297619	0.00251889	0.00322058
P68400	CSNK2A1	Casein kinase II subunit alpha OS=Homo sapiens GN=CSNK2A1 PE=1 SV=1	0.00859599	0.0120773	0.014742	0.0118051	0.01875	0.0119048	0.0125945	0.0144164
Q16527	CSRP2	Cysteine and glycine-rich protein 2 OS=Homo sapiens GN=CSRP2 PE=1 SV=3	0.00286533	0.00483092	0.00737101	0.00502242	0.00416667	0.00595238	0.00503778	0.00505228
P35222	CTNNB1	Catenin beta-1 OS=Homo sapiens GN=CTNNB1 PE=1 SV=1	0.00286533	0.00483092	0.004914	0.00420342	0.00416667	0.00892857	0.00755668	0.00688397
O60716	CTNND1	Catenin delta-1 OS=Homo sapiens GN=CTNND1 PE=1 SV=1	0.00286533	0.0144928	0.012285	0.00988103	0.0104167	0.014881	0.0100756	0.0117911
Q9P2B4	CTTNBP2NL	CTTNBP2 N-terminal-like protein OS=Homo sapiens GN=CTTNBP2NL PE=1 SV=2	0.00286533	0.00724638	0.012285	0.00746557	0.00625	0.00297619	0.00503778	0.00475466
Q96F07-2	CYFIP2	Isoform 2 of Cytoplasmic FMR1-interacting protein 2 OS=Homo sapiens GN=CYFIP2	0.00859599	0.00966184	0.00737101	0.00854294	0.00625	0.0178571	0.0176322	0.0139131
P14868	DARS	Aspartate--tRNA ligase, cytoplasmic OS=Homo sapiens GN=DARS PE=1 SV=2	0.0143266	0.0169082	0.012285	0.0145066	0.0145833	0.0416667	0.0277078	0.0279859
Q16643	DBN1	Drebrin OS=Homo sapiens GN=DBN1 PE=1 SV=4	0.0114613	0.00241546	0.004914	0.00626359	0.00625	0.014881	0.0125945	0.0112418
O15075	DCLK1	Serine/threonine-protein kinase DCLK1 OS=Homo sapiens GN=DCLK1 PE=1 SV=2	0.0114613	0.0120773	0.014742	0.0127602	0.0125	0.0119048	0.0100756	0.0114934
Q14203	DCTN1	Dynactin subunit 1 OS=Homo sapiens GN=DCTN1 PE=1 SV=3	0.0143266	0.0458937	0.031941	0.0307205	0.0354167	0.0535714	0.0201511	0.0363797
Q13561	DCTN2	Dynactin subunit 2 OS=Homo sapiens GN=DCTN2 PE=1 SV=4	0.034384	0.0362319	0.034398	0.0350046	0.0458333	0.0625	0.0377834	0.0487056
O43602	DCX	Neuronal migration protein doublecortin OS=Homo sapiens GN=DCX PE=1 SV=3	0.034384	0.0338164	0.034398	0.0341995	0.01875	0.0267857	0.0403023	0.0286127
Q92499	DDX1	ATP-dependent RNA helicase DDX1 OS=Homo sapiens GN=DDX1 PE=1 SV=2	0.017192	0.0144928	0.017199	0.0162946	0.01875	0.00297619	0.00251889	0.00808169
O00148	DDX39A	ATP-dependent RNA helicase DDX39A OS=Homo sapiens GN=DDX39A PE=1 SV=2	0.00859599	0.0144928	0.00982801	0.0109723	0.0125	0.0297619	0.0125945	0.0182855
Q13838	DDX39B	Spliceosome RNA helicase DDX39B OS=Homo sapiens GN=DDX39B PE=1 SV=1	0.00859599	0.0144928	0.00982801	0.0109723	0.0125	0.0297619	0.0125945	0.0182855
O00571	DDX3X	ATP-dependent RNA helicase DDX3X OS=Homo sapiens GN=DDX3X PE=1 SV=3	0.00859599	0.00724638	0.00982801	0.00855679	0.00833333	0.0119048	0.00251889	0.00758566
P17844	DDX5	Probable ATP-dependent RNA helicase DDX5 OS=Homo sapiens GN=DDX5 PE=1 SV=1	0.00286533	0.00483092	0.004914	0.00420342	0.00416667	0.0119048	0.00503778	0.0070364
P26196	DDX6	Probable ATP-dependent RNA helicase DDX6 OS=Homo sapiens GN=DDX6 PE=1 SV=2	0.00286533	0.00966184	0.002457	0.00499472	0.00625	0.0119048	0.00755668	0.00857048
P09622	DLD	Dihydrolipoyl dehydrogenase, mitochondrial OS=Homo sapiens GN=DLD PE=1 SV=2	0.00286533	0.0120773	0.002457	0.00579988	0.0104167	0.0178571	0.00503778	0.0111039
Q8TDJ6	DMXL2	DmX-like protein 2 OS=Homo sapiens GN=DMXL2 PE=1 SV=2	0.00859599	0.0555556	0.0614251	0.0418589	0.025	0.0416667	0.0100756	0.0255807
Q05193	DNM1	Dynamin-1 OS=Homo sapiens GN=DNM1 PE=1 SV=2	0.0200573	0.0241546	0.031941	0.0253843	0.025	0.0595238	0.0352645	0.0399294
O00429	DNM1L	Dynamin-1-like protein OS=Homo sapiens GN=DNM1L PE=1 SV=2	0.0200573	0.0362319	0.036855	0.0310481	0.03125	0.0178571	0.0100756	0.0197276
P50570	DNM2	Dynamin-2 OS=Homo sapiens GN=DNM2 PE=1 SV=2	0.0143266	0.0217391	0.022113	0.0193929	0.0229167	0.0357143	0.02267	0.0271003
Q16555	DPYSL2	Dihydropyrimidinase-related protein 2 OS=Homo sapiens GN=DPYSL2 PE=1 SV=1	0.30086	0.318841	0.31941	0.313037	0.310417	0.425595	0.327456	0.354489
Q14195-2	DPYSL3	Isoform LCRMP-4 of Dihydropyrimidinase-related protein 3 OS=Homo sapiens GN=DPYSL3	0.292264	0.309179	0.304668	0.302037	0.263542	0.383929	0.279597	0.309022
O14531	DPYSL4	Dihydropyrimidinase-related protein 4 OS=Homo sapiens GN=DPYSL4 PE=1 SV=2	0.0573066	0.0652174	0.0737101	0.0654114	0.0770833	0.104167	0.11335	0.0982
Q9BPU6	DPYSL5	Dihydropyrimidinase-related protein 5 OS=Homo sapiens GN=DPYSL5 PE=1 SV=1	0.0974212	0.103865	0.103194	0.101493	0.116667	0.130952	0.138539	0.128719
Q8TEA8	DTD1	D-tyrosyl-tRNA(Tyr) deacylase 1 OS=Homo sapiens GN=DTD1 PE=1 SV=2	0.00286533	0.00241546	0.004914	0.00339826	0.00416667	0.00297619	0.00251889	0.00322058
Q14204	DYNC1H1	Cytoplasmic dynein 1 heavy chain 1 OS=Homo sapiens GN=DYNC1H1 PE=1 SV=5	0.34957	0.463768	0.481572	0.431637	0.435417	0.583333	0.40806	0.475603
Q13409	DYNC1I2	Cytoplasmic dynein 1 intermediate chain 2 OS=Homo sapiens GN=DYNC1I2 PE=1 SV=3	0.0372493	0.0724638	0.0589681	0.056227	0.0729167	0.0892857	0.0755668	0.0792564
Q9Y6G9	DYNC1LI1	Cytoplasmic dynein 1 light intermediate chain 1 OS=Homo sapiens GN=DYNC1LI1 PE=1 SV=3	0.0143266	0.0289855	0.031941	0.0250844	0.0291667	0.0386905	0.02267	0.0301757
O43237	DYNC1LI2	Cytoplasmic dynein 1 light intermediate chain 2 OS=Homo sapiens GN=DYNC1LI2 PE=1 SV=1	0.0143266	0.0193237	0.00982801	0.0144928	0.0166667	0.014881	0.0176322	0.0163933
Q96FJ2	DYNLL2	Dynein light chain 2, cytoplasmic OS=Homo sapiens GN=DYNLL2 PE=1 SV=1	0.00286533	0.00483092	0.004914	0.00420342	0.00416667	0.00297619	0.00251889	0.00322058
Q15075	EEA1	Early endosome antigen 1 OS=Homo sapiens GN=EEA1 PE=1 SV=2	0.00286533	0.00724638	0.00737101	0.00582757	0.00625	0.014881	0.0125945	0.0112418
P24534	EEF1B2	Elongation factor 1-beta OS=Homo sapiens GN=EEF1B2 PE=1 SV=3	0.00286533	0.0120773	0.00737101	0.00743788	0.00416667	0.00892857	0.00503778	0.00604434
P29692	EEF1D	Elongation factor 1-delta OS=Homo sapiens GN=EEF1D PE=1 SV=5	0.00286533	0.00724638	0.002457	0.00418957	0.00416667	0.0119048	0.00755668	0.00787603
P13639	EEF2	Elongation factor 2 OS=Homo sapiens GN=EEF2 PE=1 SV=4	0.0687679	0.0700483	0.0909091	0.0765751	0.06875	0.0803571	0.0528967	0.0673346
P05198	EIF2S1	Eukaryotic translation initiation factor 2 subunit 1 OS=Homo sapiens GN=EIF2S1 PE=1 SV=3	0.00286533	0.00241546	0.002457	0.00257926	0.00208333	0.00297619	0.00251889	0.00252614
O15371	EIF3D	Eukaryotic translation initiation factor 3 subunit D OS=Homo sapiens GN=EIF3D PE=1 SV=1	0.00573066	0.00241546	0.002457	0.00353437	0.00416667	0.00892857	0.0100756	0.0077236
P60842	EIF4A1	Eukaryotic initiation factor 4A-I OS=Homo sapiens GN=EIF4A1 PE=1 SV=1	0.0143266	0.0217391	0.014742	0.0169359	0.01875	0.00892857	0.00251889	0.0100658
Q12926	ELAVL2	ELAV-like protein 2 OS=Homo sapiens GN=ELAVL2 PE=1 SV=2	0.00573066	0.00483092	0.004914	0.00515853	0.00416667	0.00892857	0.00755668	0.00688397
O00423	EML1	Echinoderm microtubule-associated protein-like 1 OS=Homo sapiens GN=EML1 PE=1 SV=3	0.00859599	0.00483092	0.00737101	0.00693264	0.00416667	0.00892857	0.0100756	0.0077236
Q9HC35	EML4	Echinoderm microtubule-associated protein-like 4 OS=Homo sapiens GN=EML4 PE=1 SV=3	0.00286533	0.00483092	0.004914	0.00420342	0.00208333	0.00595238	0.00503778	0.00435783
Q9Y2J2	EPB41L3	Band 4.1-like protein 3 OS=Homo sapiens GN=EPB41L3 PE=1 SV=2	0.0200573	0.0362319	0.036855	0.0310481	0.03125	0.0535714	0.0289673	0.0379296
P58107	EPPK1	Epiplakin OS=Homo sapiens GN=EPPK1 PE=1 SV=2	0.00859599	0.0144928	0.017199	0.0134293	0.025	0.014881	0.00755668	0.0158125
P07814	EPRS	Bifunctional glutamate/proline--tRNA ligase OS=Homo sapiens GN=EPRS PE=1 SV=5	0.00859599	0.0603865	0.041769	0.0369172	0.0354167	0.0684524	0.0403023	0.0480571
Q8IUD2	ERC1	ELKS/Rab6-interacting/CAST family member 1 OS=Homo sapiens GN=ERC1 PE=1 SV=1	0.00286533	0.00241546	0.00737101	0.00421727	0.00416667	0.00892857	0.00251889	0.00520471
Q96KP1	EXOC2	Exocyst complex component 2 OS=Homo sapiens GN=EXOC2 PE=1 SV=1	0.00286533	0.00241546	0.002457	0.00257926	0.00625	0.00297619	0.00251889	0.00391503
Q96CS3	FAF2	FAS-associated factor 2 OS=Homo sapiens GN=FAF2 PE=1 SV=2	0.00573066	0.0144928	0.00982801	0.0100171	0.0104167	0.014881	0.0100756	0.0117911
P49327	FASN	Fatty acid synthase OS=Homo sapiens GN=FASN PE=1 SV=3	0.0830946	0.101449	0.12285	0.102465	0.0875	0.119048	0.0780856	0.0948778
Q02790	FKBP4	Peptidyl-prolyl cis-trans isomerase FKBP4 OS=Homo sapiens GN=FKBP4 PE=1 SV=3	0.0114613	0.0144928	0.027027	0.0176604	0.0145833	0.0238095	0.0125945	0.0169958
P21333	FLNA	Filamin-A OS=Homo sapiens GN=FLNA PE=1 SV=4	0.00286533	0.00483092	0.002457	0.00338442	0.0125	0.0297619	0.0151134	0.0191251
P02751	FN1	Fibronectin OS=Homo sapiens GN=FN1 PE=1 SV=4	0.0114613	0.00966184	0.014742	0.0119551	0.0145833	0.0208333	0.0125945	0.0160037
Q9H479	FN3K	Fructosamine-3-kinase OS=Homo sapiens GN=FN3K PE=1 SV=1	0.00573066	0.00483092	0.004914	0.00515853	0.00416667	0.00892857	0.0100756	0.0077236
Q5TBA9	FRY	Protein furry homolog OS=Homo sapiens GN=FRY PE=1 SV=1	0.00573066	0.00966184	0.004914	0.00676883	0.00833333	0.0178571	0.00251889	0.00956979
Q16658	FSCN1	Fascin OS=Homo sapiens GN=FSCN1 PE=1 SV=3	0.0458453	0.0555556	0.044226	0.0485423	0.05	0.0386905	0.0251889	0.0379598
Q9BTV5	FSD1	Fibronectin type III and SPRY domain-containing protein 1 OS=Homo sapiens GN=FSD1 PE=1 SV=1	0.00573066	0.0217391	0.031941	0.0198036	0.0270833	0.0178571	0.00503778	0.0166594
P17677	GAP43	Neuromodulin OS=Homo sapiens GN=GAP43 PE=1 SV=1	0.0143266	0.0483092	0.034398	0.0323446	0.04375	0.0386905	0.0453401	0.0425935
P31150	GDI1	Rab GDP dissociation inhibitor alpha OS=Homo sapiens GN=GDI1 PE=1 SV=2	0.0687679	0.0724638	0.0810811	0.0741043	0.05625	0.0744048	0.0528967	0.0611838
Q06210	GFPT1	Glutamine--fructose-6-phosphate aminotransferase [isomerizing] 1 OS=Homo sapiens GN=GFPT1 PE=1 SV=3	0.00286533	0.0169082	0.022113	0.0139622	0.0145833	0.0327381	0.0176322	0.0216512
P00367	GLUD1	Glutamate dehydrogenase 1, mitochondrial OS=Homo sapiens GN=GLUD1 PE=1 SV=2	0.00286533	0.00241546	0.004914	0.00339826	0.00625	0.00892857	0.00755668	0.00757842
P04899	GNAI2	Guanine nucleotide-binding protein G(i) subunit alpha-2 OS=Homo sapiens GN=GNAI2 PE=1 SV=3	0.00573066	0.00483092	0.002457	0.00433953	0.00416667	0.00595238	0.00755668	0.00589191
P08754	GNAI3	Guanine nucleotide-binding protein G(k) subunit alpha OS=Homo sapiens GN=GNAI3 PE=1 SV=3	0.00286533	0.00241546	0.004914	0.00339826	0.00208333	0.00892857	0.00251889	0.00451027
P09471	GNAO1	Guanine nucleotide-binding protein G(o) subunit alpha OS=Homo sapiens GN=GNAO1 PE=1 SV=4	0.00573066	0.00483092	0.00982801	0.00679653	0.00625	0.014881	0.00251889	0.00788328
P19086	GNAZ	Guanine nucleotide-binding protein G(z) subunit alpha OS=Homo sapiens GN=GNAZ PE=2 SV=3	0.0143266	0.0193237	0.022113	0.0185878	0.0125	0.0357143	0.0201511	0.0227885
P63244	GNB2L1	Guanine nucleotide-binding protein subunit beta-2-like 1 OS=Homo sapiens GN=GNB2L1 PE=1 SV=3	0.00573066	0.00483092	0.00737101	0.00597753	0.00833333	0.00297619	0.00251889	0.00460947
P00505	GOT2	Aspartate aminotransferase, mitochondrial OS=Homo sapiens GN=GOT2 PE=1 SV=3	0.0200573	0.00724638	0.00737101	0.0115582	0.00833333	0.0238095	0.00755668	0.0132332
P06744	GPI	Glucose-6-phosphate isomerase OS=Homo sapiens GN=GPI PE=1 SV=4	0.0114613	0.0120773	0.014742	0.0127602	0.0208333	0.0119048	0.00503778	0.012592
P62993	GRB2	Growth factor receptor-bound protein 2 OS=Homo sapiens GN=GRB2 PE=1 SV=1	0.0143266	0.0169082	0.014742	0.0153256	0.0166667	0.0119048	0.0125945	0.013722
Q4V328	GRIPAP1	GRIP1-associated protein 1 OS=Homo sapiens GN=GRIPAP1 PE=1 SV=1	0.0143266	0.031401	0.031941	0.0258895	0.0291667	0.0684524	0.0302267	0.0426152
P09211	GSTP1	Glutathione S-transferase P OS=Homo sapiens GN=GSTP1 PE=1 SV=2	0.00286533	0.00483092	0.00982801	0.00584142	0.0125	0.0119048	0.0100756	0.0114934
O75367	H2AFY	Core histone macro-H2A.1 OS=Homo sapiens GN=H2AFY PE=1 SV=4	0.017192	0.0193237	0.027027	0.0211809	0.0229167	0.0386905	0.0277078	0.0297717
P55084	HADHB	Trifunctional enzyme subunit beta, mitochondrial OS=Homo sapiens GN=HADHB PE=1 SV=3	0.00573066	0.00483092	0.004914	0.00515853	0.00208333	0.00297619	0.00503778	0.00336577
Q00341	HDLBP	Vigilin OS=Homo sapiens GN=HDLBP PE=1 SV=2	0.00286533	0.00483092	0.004914	0.00420342	0.00416667	0.00892857	0.00503778	0.00604434
Q9Y4D8-5	HECTD4	Isoform 5 of Probable E3 ubiquitin-protein ligase HECTD4 OS=Homo sapiens GN=HECTD4	0.00286533	0.00322061	0.002457	0.00284765	0.00520833	0.00992063	0.00251889	0.00588262
P16401	HIST1H1B	Histone H1.5 OS=Homo sapiens GN=HIST1H1B PE=1 SV=3	0.00859599	0.00724638	0.002457	0.00609979	0.00208333	0.00297619	0.00251889	0.00252614
Q01581	HMGCS1	Hydroxymethylglutaryl-CoA synthase, cytoplasmic OS=Homo sapiens GN=HMGCS1 PE=1 SV=2	0.00286533	0.00724638	0.002457	0.00418957	0.00416667	0.00595238	0.00251889	0.00421265
P51991	HNRNPA3	Heterogeneous nuclear ribonucleoprotein A3 OS=Homo sapiens GN=HNRNPA3 PE=1 SV=2	0.00573066	0.00966184	0.00737101	0.00758783	0.00833333	0.014881	0.00755668	0.010257
P52272	HNRNPM	Heterogeneous nuclear ribonucleoprotein M OS=Homo sapiens GN=HNRNPM PE=1 SV=3	0.00286533	0.0144928	0.00737101	0.00824303	0.00833333	0.00595238	0.0176322	0.0106393
Q00839	HNRNPU	Heterogeneous nuclear ribonucleoprotein U OS=Homo sapiens GN=HNRNPU PE=1 SV=6	0.0143266	0.0193237	0.022113	0.0185878	0.025	0.0386905	0.02267	0.0287868
P01112	HRAS	GTPase HRas OS=Homo sapiens GN=HRAS PE=1 SV=1	0.00859599	0.00483092	0.00737101	0.00693264	0.00625	0.00892857	0.00503778	0.00673878
O43301	HSPA12A	Heat shock 70 kDa protein 12A OS=Homo sapiens GN=HSPA12A PE=1 SV=2	0.00573066	0.00483092	0.012285	0.00761553	0.0104167	0.014881	0.00503778	0.0101118
P08107	HSPA1A	Heat shock 70 kDa protein 1A/1B OS=Homo sapiens GN=HSPA1A PE=1 SV=5	0.0601719	0.0434783	0.0540541	0.0525681	0.05625	0.0922619	0.0755668	0.0746929
P34931	HSPA1L	Heat shock 70 kDa protein 1-like OS=Homo sapiens GN=HSPA1L PE=1 SV=2	0.0372493	0.031401	0.036855	0.0351684	0.0333333	0.0654762	0.0377834	0.045531
P34932	HSPA4	Heat shock 70 kDa protein 4 OS=Homo sapiens GN=HSPA4 PE=1 SV=4	0.0429799	0.0338164	0.039312	0.0387028	0.0270833	0.0327381	0.0176322	0.0258179
O95757	HSPA4L	Heat shock 70 kDa protein 4L OS=Homo sapiens GN=HSPA4L PE=1 SV=3	0.017192	0.0169082	0.029484	0.0211947	0.01875	0.0327381	0.0151134	0.0222005
P38646	HSPA9	Stress-70 protein, mitochondrial OS=Homo sapiens GN=HSPA9 PE=1 SV=2	0.0716332	0.089372	0.0786241	0.0798764	0.0770833	0.110119	0.0806045	0.089269
P04792	HSPB1	Heat shock protein beta-1 OS=Homo sapiens GN=HSPB1 PE=1 SV=2	0.00573066	0.00724638	0.004914	0.00596368	0.01875	0.0238095	0.02267	0.0217432
Q92598	HSPH1	Heat shock protein 105 kDa OS=Homo sapiens GN=HSPH1 PE=1 SV=1	0.00859599	0.0217391	0.017199	0.0158447	0.01875	0.0238095	0.0251889	0.0225828
Q7Z6Z7	HUWE1	E3 ubiquitin-protein ligase HUWE1 OS=Homo sapiens GN=HUWE1 PE=1 SV=3	0.00859599	0.0120773	0.019656	0.0134431	0.0125	0.0178571	0.00755668	0.0126379
P41252	IARS	Isoleucine--tRNA ligase, cytoplasmic OS=Homo sapiens GN=IARS PE=1 SV=2	0.0114613	0.0169082	0.034398	0.0209225	0.0291667	0.0505952	0.0251889	0.0349836
O75874	IDH1	Isocitrate dehydrogenase [NADP] cytoplasmic OS=Homo sapiens GN=IDH1 PE=1 SV=2	0.017192	0.0144928	0.017199	0.0162946	0.00833333	0.00595238	0.00251889	0.00560154
P48735	IDH2	Isocitrate dehydrogenase [NADP], mitochondrial OS=Homo sapiens GN=IDH2 PE=1 SV=2	0.00573066	0.00724638	0.00737101	0.00678268	0.00416667	0.00595238	0.00755668	0.00589191
Q16891	IMMT	Mitochondrial inner membrane protein OS=Homo sapiens GN=IMMT PE=1 SV=1	0.017192	0.0120773	0.019656	0.0163084	0.0166667	0.0178571	0.00755668	0.0140268
Q16352	INA	Alpha-internexin OS=Homo sapiens GN=INA PE=1 SV=2	0.131805	0.137681	0.174447	0.147978	0.227083	0.202381	0.216625	0.215363
Q15046	KARS	Lysine--tRNA ligase OS=Homo sapiens GN=KARS PE=1 SV=3	0.00573066	0.00966184	0.012285	0.00922584	0.00625	0.0178571	0.0151134	0.0130735
Q92945	KHSRP	Far upstream element-binding protein 2 OS=Homo sapiens GN=KHSRP PE=1 SV=4	0.00286533	0.00483092	0.002457	0.00338442	0.0104167	0.014881	0.00503778	0.0101118
Q9P260-2	KIAA1468	Isoform 2 of LisH domain and HEAT repeat-containing protein KIAA1468 OS=Homo sapiens GN=KIAA1468	0.0315186	0.0555556	0.0663391	0.0511377	0.0666667	0.0892857	0.0755668	0.077173
Q9ULH0	KIDINS220	Kinase D-interacting substrate of 220 kDa OS=Homo sapiens GN=KIDINS220 PE=1 SV=3	0.00859599	0.0362319	0.039312	0.0280466	0.04375	0.077381	0.0377834	0.0529714
Q12756	KIF1A	Kinesin-like protein KIF1A OS=Homo sapiens GN=KIF1A PE=1 SV=2	0.00573066	0.00724638	0.00982801	0.00760168	0.0125	0.00595238	0.00503778	0.00783005
Q7Z4S6	KIF21A	Kinesin-like protein KIF21A OS=Homo sapiens GN=KIF21A PE=1 SV=2	0.0229226	0.02657	0.012285	0.0205926	0.0166667	0.0357143	0.0125945	0.0216585
O00139	KIF2A	Kinesin-like protein KIF2A OS=Homo sapiens GN=KIF2A PE=1 SV=3	0.0114613	0.0144928	0.034398	0.0201174	0.0229167	0.0386905	0.0251889	0.028932
O60282	KIF5C	Kinesin heavy chain isoform 5C OS=Homo sapiens GN=KIF5C PE=1 SV=1	0.0515759	0.0652174	0.04914	0.0553111	0.0583333	0.0803571	0.0654912	0.0680606
Q07866-8	KLC1	Isoform S of Kinesin light chain 1 OS=Homo sapiens GN=KLC1	0.0114613	0.0193237	0.014742	0.0151757	0.00833333	0.0119048	0.0302267	0.0168216
Q9H0B6	KLC2	Kinesin light chain 2 OS=Homo sapiens GN=KLC2 PE=1 SV=1	0.00286533	0.00483092	0.004914	0.00420342	0.00416667	0.00892857	0.00503778	0.00604434
Q9NSK0	KLC4	Kinesin light chain 4 OS=Homo sapiens GN=KLC4 PE=1 SV=3	0.00859599	0.00966184	0.00737101	0.00854294	0.00833333	0.00595238	0.0100756	0.00812043
Q14974	KPNB1	Importin subunit beta-1 OS=Homo sapiens GN=KPNB1 PE=1 SV=2	0.00286533	0.00724638	0.00737101	0.00582757	0.00625	0.00595238	0.00755668	0.00658635
P01116	KRAS	GTPase KRas OS=Homo sapiens GN=KRAS PE=1 SV=1	0.00859599	0.00483092	0.00737101	0.00693264	0.00625	0.00892857	0.00503778	0.00673878
P05787	KRT8	Keratin, type II cytoskeletal 8 OS=Homo sapiens GN=KRT8 PE=1 SV=7	0.0515759	0.0652174	0.0589681	0.0585871	0.075	0.0892857	0.0453401	0.0698753
P32004	L1CAM	Neural cell adhesion molecule L1 OS=Homo sapiens GN=L1CAM PE=1 SV=2	0.00573066	0.0144928	0.022113	0.0141121	0.0145833	0.014881	0.0125945	0.0140196
Q9P2J5	LARS	Leucine--tRNA ligase, cytoplasmic OS=Homo sapiens GN=LARS PE=1 SV=2	0.0200573	0.0217391	0.029484	0.0237602	0.01875	0.0327381	0.0100756	0.0205212
Q14847	LASP1	LIM and SH3 domain protein 1 OS=Homo sapiens GN=LASP1 PE=1 SV=2	0.00573066	0.0144928	0.00737101	0.00919814	0.0125	0.0119048	0.0151134	0.0131727
P00338	LDHA	L-lactate dehydrogenase A chain OS=Homo sapiens GN=LDHA PE=1 SV=2	0.0143266	0.0169082	0.017199	0.0161446	0.0145833	0.0119048	0.0125945	0.0130275
P07195	LDHB	L-lactate dehydrogenase B chain OS=Homo sapiens GN=LDHB PE=1 SV=2	0.0744986	0.0676329	0.0737101	0.0719472	0.0583333	0.0625	0.0503778	0.0570704
P36776	LONP1	Lon protease homolog, mitochondrial OS=Homo sapiens GN=LONP1 PE=1 SV=2	0.194842	0.2657	0.250614	0.237052	0.24375	0.282738	0.254408	0.260299
P42704	LRPPRC	Leucine-rich PPR motif-containing protein, mitochondrial OS=Homo sapiens GN=LRPPRC PE=1 SV=3	0.0286533	0.0338164	0.036855	0.0331083	0.0291667	0.0595238	0.0277078	0.0387994
Q8N1G4	LRRC47	Leucine-rich repeat-containing protein 47 OS=Homo sapiens GN=LRRC47 PE=1 SV=1	0.00573066	0.00966184	0.00982801	0.00840683	0.00208333	0.00595238	0.00755668	0.00519746
Q32MZ4-4	LRRFIP1	Isoform 4 of Leucine-rich repeat flightless-interacting protein 1 OS=Homo sapiens GN=LRRFIP1	0.00573066	0.00241546	0.002457	0.00353437	0.00416667	0.00297619	0.00251889	0.00322058
P78559	MAP1A	Microtubule-associated protein 1A OS=Homo sapiens GN=MAP1A PE=1 SV=6	0.017192	0.0217391	0.017199	0.01871	0.01875	0.0357143	0.0277078	0.0273907
P46821	MAP1B	Microtubule-associated protein 1B OS=Homo sapiens GN=MAP1B PE=1 SV=2	0.355301	0.362319	0.388206	0.368609	0.383333	0.508929	0.445844	0.446035
Q9H492	MAP1LC3A	Microtubule-associated proteins 1A/1B light chain 3A OS=Homo sapiens GN=MAP1LC3A PE=1 SV=2	0.00573066	0.00483092	0.002457	0.00433953	0.00416667	0.00297619	0.00251889	0.00322058
O95819	MAP4K4	Mitogen-activated protein kinase kinase kinase kinase 4 OS=Homo sapiens GN=MAP4K4 PE=1 SV=2	0.00286533	0.00483092	0.004914	0.00420342	0.00416667	0.00595238	0.00251889	0.00421265
Q96JE9	MAP6	Microtubule-associated protein 6 OS=Homo sapiens GN=MAP6 PE=1 SV=2	0.111748	0.115942	0.111794	0.113161	0.108333	0.130952	0.156171	0.131819
Q3KQU3	MAP7D1	MAP7 domain-containing protein 1 OS=Homo sapiens GN=MAP7D1 PE=1 SV=1	0.00286533	0.00966184	0.012285	0.00827073	0.00833333	0.0297619	0.00755668	0.0152173
P28482	MAPK1	Mitogen-activated protein kinase 1 OS=Homo sapiens GN=MAPK1 PE=1 SV=3	0.00859599	0.0144928	0.012285	0.0117913	0.00625	0.014881	0.0100756	0.0104022
Q9UPT6	MAPK8IP3	C-Jun-amino-terminal kinase-interacting protein 3 OS=Homo sapiens GN=MAPK8IP3 PE=1 SV=3	0.00286533	0.00483092	0.002457	0.00338442	0.00416667	0.0119048	0.00755668	0.00787603
Q15691	MAPRE1	Microtubule-associated protein RP/EB family member 1 OS=Homo sapiens GN=MAPRE1 PE=1 SV=3	0.025788	0.0338164	0.039312	0.0329721	0.0375	0.0505952	0.0302267	0.0394406
Q15555	MAPRE2	Microtubule-associated protein RP/EB family member 2 OS=Homo sapiens GN=MAPRE2 PE=1 SV=1	0.017192	0.0289855	0.046683	0.0309535	0.0354167	0.047619	0.0453401	0.0427919
P10636	MAPT	Microtubule-associated protein tau OS=Homo sapiens GN=MAPT PE=1 SV=5	0.0229226	0.0289855	0.022113	0.0246737	0.0291667	0.0238095	0.02267	0.0252154
P56192	MARS	Methionine--tRNA ligase, cytoplasmic OS=Homo sapiens GN=MARS PE=1 SV=2	0.00573066	0.00966184	0.004914	0.00676883	0.00625	0.00892857	0.00251889	0.00589915
Q96RQ3	MCCC1	Methylcrotonoyl-CoA carboxylase subunit alpha, mitochondrial OS=Homo sapiens GN=MCCC1 PE=1 SV=3	0.0229226	0.0289855	0.029484	0.0271307	0.0229167	0.0416667	0.0201511	0.0282448
Q9HCC0	MCCC2	Methylcrotonoyl-CoA carboxylase beta chain, mitochondrial OS=Homo sapiens GN=MCCC2 PE=1 SV=1	0.0286533	0.0386473	0.041769	0.0363566	0.04375	0.0267857	0.0251889	0.0319082
P40925	MDH1	Malate dehydrogenase, cytoplasmic OS=Homo sapiens GN=MDH1 PE=1 SV=4	0.00286533	0.00966184	0.00737101	0.00663272	0.00625	0.0119048	0.00503778	0.00773085
P23368	ME2	NAD-dependent malic enzyme, mitochondrial OS=Homo sapiens GN=ME2 PE=1 SV=1	0.00573066	0.00724638	0.004914	0.00596368	0.00208333	0.00595238	0.00503778	0.00435783
O60502	MGEA5	Bifunctional protein NCOAT OS=Homo sapiens GN=MGEA5 PE=1 SV=2	0.0429799	0.0603865	0.0614251	0.0549305	0.0520833	0.0446429	0.02267	0.0397987
Q13015	MLLT11	Protein AF1q OS=Homo sapiens GN=MLLT11 PE=1 SV=1	0.00286533	0.00241546	0.00737101	0.00421727	0.00208333	0.00297619	0.00251889	0.00252614
P26038	MSN	Moesin OS=Homo sapiens GN=MSN PE=1 SV=3	0.017192	0.0120773	0.00737101	0.0122134	0.0208333	0.0357143	0.0201511	0.0255663
P58546	MTPN	Myotrophin OS=Homo sapiens GN=MTPN PE=1 SV=2	0.00286533	0.00724638	0.00737101	0.00582757	0.00625	0.0119048	0.00755668	0.00857048
P35580	MYH10	Myosin-10 OS=Homo sapiens GN=MYH10 PE=1 SV=3	0.0315186	0.0724638	0.0982801	0.0674208	0.102083	0.133929	0.0604534	0.0988218
P35579	MYH9	Myosin-9 OS=Homo sapiens GN=MYH9 PE=1 SV=4	0.0372493	0.0652174	0.0810811	0.0611826	0.133333	0.160714	0.0856423	0.126563
Q92614	MYO18A	Unconventional myosin-XVIIIa OS=Homo sapiens GN=MYO18A PE=1 SV=3	0.00286533	0.0169082	0.014742	0.0115052	0.0208333	0.0267857	0.0151134	0.0209108
Q9Y4I1	MYO5A	Unconventional myosin-Va OS=Homo sapiens GN=MYO5A PE=1 SV=2	0.0143266	0.0169082	0.014742	0.0153256	0.0145833	0.0208333	0.00755668	0.0143244
Q9H115	NAPB	Beta-soluble NSF attachment protein OS=Homo sapiens GN=NAPB PE=1 SV=2	0.00573066	0.00724638	0.004914	0.00596368	0.00416667	0.0119048	0.0125945	0.0095553
Q8NFP9	NBEA	Neurobeachin OS=Homo sapiens GN=NBEA PE=1 SV=3	0.00286533	0.0169082	0.00737101	0.00904818	0.00625	0.014881	0.00755668	0.00956254
O15394	NCAM2	Neural cell adhesion molecule 2 OS=Homo sapiens GN=NCAM2 PE=1 SV=2	0.00286533	0.00724638	0.00982801	0.00664657	0.0104167	0.0119048	0.0125945	0.0116386
Q9UBB6	NCDN	Neurochondrin OS=Homo sapiens GN=NCDN PE=1 SV=1	0.00286533	0.00483092	0.002457	0.00338442	0.00208333	0.00595238	0.00251889	0.0035182
P07196	NEFL	Neurofilament light polypeptide OS=Homo sapiens GN=NEFL PE=1 SV=3	0.0429799	0.0458937	0.0737101	0.0541946	0.09375	0.127976	0.0957179	0.105815
P07197	NEFM	Neurofilament medium polypeptide OS=Homo sapiens GN=NEFM PE=1 SV=3	0.0487106	0.0434783	0.046683	0.0462906	0.10625	0.0744048	0.0957179	0.0921242
P48681	NES	Nestin OS=Homo sapiens GN=NES PE=1 SV=2	0.0114613	0.0120773	0.022113	0.0152172	0.05	0.0595238	0.0403023	0.049942
Q9BPW8	NIPSNAP1	Protein NipSnap homolog 1 OS=Homo sapiens GN=NIPSNAP1 PE=1 SV=1	0.00573066	0.00241546	0.002457	0.00353437	0.00208333	0.00297619	0.00251889	0.00252614
Q8TAT6	NPLOC4	Nuclear protein localization protein 4 homolog OS=Homo sapiens GN=NPLOC4 PE=1 SV=3	0.0401146	0.0603865	0.04914	0.0498804	0.0416667	0.0714286	0.0403023	0.0511325
P01111	NRAS	GTPase NRas OS=Homo sapiens GN=NRAS PE=1 SV=1	0.00859599	0.00483092	0.00737101	0.00693264	0.00625	0.00892857	0.00503778	0.00673878
P46459	NSF	Vesicle-fusing ATPase OS=Homo sapiens GN=NSF PE=1 SV=3	0.0630372	0.0628019	0.0761671	0.0673354	0.0625	0.0595238	0.0579345	0.0599861
Q9UNZ2	NSFL1C	NSFL1 cofactor p47 OS=Homo sapiens GN=NSFL1C PE=1 SV=2	0.0845272	0.0966184	0.0884521	0.0898659	0.0864583	0.133929	0.0982368	0.106208
O60313	OPA1	Dynamin-like 120 kDa protein, mitochondrial OS=Homo sapiens GN=OPA1 PE=1 SV=3	0.0114613	0.0120773	0.012285	0.0119412	0.00625	0.0119048	0.00503778	0.00773085
Q9BZF1	OSBPL8	Oxysterol-binding protein-related protein 8 OS=Homo sapiens GN=OSBPL8 PE=1 SV=3	0.00859599	0.02657	0.00982801	0.014998	0.03125	0.0357143	0.0453401	0.0374348
P11940	PABPC1	Polyadenylate-binding protein 1 OS=Homo sapiens GN=PABPC1 PE=1 SV=2	0.00286533	0.0144928	0.00737101	0.00824303	0.00625	0.0178571	0.0100756	0.0113942
Q6VY07	PACS1	Phosphofurin acidic cluster sorting protein 1 OS=Homo sapiens GN=PACS1 PE=1 SV=2	0.0229226	0.0362319	0.031941	0.0303652	0.0333333	0.0595238	0.0251889	0.0393487
Q9UNF0	PACSIN2	Protein kinase C and casein kinase substrate in neurons protein 2 OS=Homo sapiens GN=PACSIN2 PE=1 SV=2	0.00286533	0.0120773	0.00982801	0.00825688	0.00833333	0.014881	0.00755668	0.010257
P43034	PAFAH1B1	Platelet-activating factor acetylhydrolase IB subunit alpha OS=Homo sapiens GN=PAFAH1B1 PE=1 SV=2	0.00286533	0.00241546	0.004914	0.00339826	0.00625	0.00595238	0.00755668	0.00658635
P22061	PCMT1	Protein-L-isoaspartate(D-aspartate) O-methyltransferase OS=Homo sapiens GN=PCMT1 PE=1 SV=4	0.0114613	0.0144928	0.017199	0.0143844	0.00625	0.00892857	0.00503778	0.00673878
O14737	PDCD5	Programmed cell death protein 5 OS=Homo sapiens GN=PDCD5 PE=1 SV=3	0.00286533	0.00966184	0.014742	0.00908973	0.00833333	0.014881	0.0125945	0.0119362
Q8WUM4	PDCD6IP	Programmed cell death 6-interacting protein OS=Homo sapiens GN=PDCD6IP PE=1 SV=1	0.00286533	0.0120773	0.00737101	0.00743788	0.00416667	0.00297619	0.00251889	0.00322058
Q5VU43-2	PDE4DIP	Isoform 2 of Myomegalin OS=Homo sapiens GN=PDE4DIP	0.00286533	0.0217391	0.012285	0.0122965	0.0166667	0.0357143	0.0176322	0.0233377
P08559	PDHA1	Pyruvate dehydrogenase E1 component subunit alpha, somatic form, mitochondrial OS=Homo sapiens GN=PDHA1 PE=1 SV=3	0.00286533	0.00483092	0.002457	0.00338442	0.00208333	0.00595238	0.00251889	0.0035182
P30086	PEBP1	Phosphatidylethanolamine-binding protein 1 OS=Homo sapiens GN=PEBP1 PE=1 SV=3	0.00286533	0.00483092	0.004914	0.00420342	0.00208333	0.00595238	0.00755668	0.00519746
Q9UHV9	PFDN2	Prefoldin subunit 2 OS=Homo sapiens GN=PFDN2 PE=1 SV=1	0.00859599	0.0120773	0.00737101	0.0093481	0.00625	0.0119048	0.0100756	0.00941011
O15212	PFDN6	Prefoldin subunit 6 OS=Homo sapiens GN=PFDN6 PE=1 SV=1	0.00286533	0.0169082	0.014742	0.0115052	0.0166667	0.0267857	0.0100756	0.0178426
P35080	PFN2	Profilin-2 OS=Homo sapiens GN=PFN2 PE=1 SV=3	0.00286533	0.00483092	0.00982801	0.00584142	0.00208333	0.00297619	0.00503778	0.00336577
P00558	PGK1	Phosphoglycerate kinase 1 OS=Homo sapiens GN=PGK1 PE=1 SV=3	0.0114613	0.0144928	0.019656	0.0152034	0.01875	0.014881	0.0251889	0.0196066
Q13526	PIN1	Peptidyl-prolyl cis-trans isomerase NIMA-interacting 1 OS=Homo sapiens GN=PIN1 PE=1 SV=1	0.00286533	0.00966184	0.00982801	0.00745173	0.00416667	0.00595238	0.00251889	0.00421265
P78356	PIP4K2B	Phosphatidylinositol 5-phosphate 4-kinase type-2 beta OS=Homo sapiens GN=PIP4K2B PE=1 SV=1	0.0401146	0.0603865	0.041769	0.0474234	0.0375	0.077381	0.0528967	0.0559259
Q9Y263	PLAA	Phospholipase A-2-activating protein OS=Homo sapiens GN=PLAA PE=1 SV=2	0.0229226	0.0217391	0.022113	0.0222583	0.01875	0.0357143	0.0327456	0.02907
Q15149	PLEC	Plectin OS=Homo sapiens GN=PLEC PE=1 SV=3	0.00573066	0.0120773	0.012285	0.010031	0.0208333	0.0446429	0.0251889	0.0302217
O60664	PLIN3	Perilipin-3 OS=Homo sapiens GN=PLIN3 PE=1 SV=3	0.0286533	0.02657	0.031941	0.0290548	0.0166667	0.014881	0.0125945	0.014714
Q9HCM2	PLXNA4	Plexin-A4 OS=Homo sapiens GN=PLXNA4 PE=1 SV=4	0.00286533	0.00241546	0.002457	0.00257926	0.00208333	0.00595238	0.00503778	0.00435783
O75145	PPFIA3	Liprin-alpha-3 OS=Homo sapiens GN=PPFIA3 PE=1 SV=3	0.00859599	0.0120773	0.00737101	0.0093481	0.0166667	0.0208333	0.0151134	0.0175378
Q08209	PPP3CA	Serine/threonine-protein phosphatase 2B catalytic subunit alpha isoform OS=Homo sapiens GN=PPP3CA PE=1 SV=1	0.00286533	0.00724638	0.004914	0.00500857	0.00208333	0.00892857	0.00251889	0.00451027
P16298	PPP3CB	Serine/threonine-protein phosphatase 2B catalytic subunit beta isoform OS=Homo sapiens GN=PPP3CB PE=1 SV=2	0.00286533	0.00724638	0.004914	0.00500857	0.00208333	0.00892857	0.00251889	0.00451027
P32119	PRDX2	Peroxiredoxin-2 OS=Homo sapiens GN=PRDX2 PE=1 SV=5	0.0315186	0.0362319	0.029484	0.0324115	0.025	0.0386905	0.0251889	0.0296265
P30048	PRDX3	Thioredoxin-dependent peroxide reductase, mitochondrial OS=Homo sapiens GN=PRDX3 PE=1 SV=3	0.00859599	0.00966184	0.012285	0.0101809	0.00833333	0.0119048	0.00755668	0.00926492
P30044	PRDX5	Peroxiredoxin-5, mitochondrial OS=Homo sapiens GN=PRDX5 PE=1 SV=4	0.0229226	0.0193237	0.017199	0.0198151	0.0125	0.00297619	0.00503778	0.00683799
P30041	PRDX6	Peroxiredoxin-6 OS=Homo sapiens GN=PRDX6 PE=1 SV=3	0.00286533	0.00483092	0.014742	0.00747942	0.0125	0.0119048	0.00251889	0.00897455
P13861	PRKAR2A	cAMP-dependent protein kinase type II-alpha regulatory subunit OS=Homo sapiens GN=PRKAR2A PE=1 SV=2	0.0143266	0.0144928	0.019656	0.0161585	0.0125	0.014881	0.0100756	0.0124855
P14314	PRKCSH	Glucosidase 2 subunit beta OS=Homo sapiens GN=PRKCSH PE=1 SV=2	0.00573066	0.00241546	0.002457	0.00353437	0.00208333	0.00297619	0.00503778	0.00336577
P78527	PRKDC	DNA-dependent protein kinase catalytic subunit OS=Homo sapiens GN=PRKDC PE=1 SV=3	0.0429799	0.118357	0.110565	0.0906342	0.15	0.285714	0.156171	0.197295
P41219	PRPH	Peripherin OS=Homo sapiens GN=PRPH PE=1 SV=2	0.151862	0.195652	0.216216	0.18791	0.320833	0.327381	0.261965	0.303393
P25786	PSMA1	Proteasome subunit alpha type-1 OS=Homo sapiens GN=PSMA1 PE=1 SV=1	0.00573066	0.00724638	0.012285	0.00842068	0.00625	0.00892857	0.0151134	0.0100973
P25787	PSMA2	Proteasome subunit alpha type-2 OS=Homo sapiens GN=PSMA2 PE=1 SV=2	0.0114613	0.0144928	0.012285	0.0127464	0.0208333	0.014881	0.00755668	0.0144237
P25788	PSMA3	Proteasome subunit alpha type-3 OS=Homo sapiens GN=PSMA3 PE=1 SV=2	0.00573066	0.0169082	0.00737101	0.0100033	0.00416667	0.00892857	0.0125945	0.00856323
P28066	PSMA5	Proteasome subunit alpha type-5 OS=Homo sapiens GN=PSMA5 PE=1 SV=3	0.00286533	0.00724638	0.004914	0.00500857	0.00833333	0.00297619	0.0125945	0.00796799
P20618	PSMB1	Proteasome subunit beta type-1 OS=Homo sapiens GN=PSMB1 PE=1 SV=2	0.017192	0.00724638	0.012285	0.0122411	0.00208333	0.00595238	0.00251889	0.0035182
P28074	PSMB5	Proteasome subunit beta type-5 OS=Homo sapiens GN=PSMB5 PE=1 SV=3	0.0143266	0.0144928	0.019656	0.0161585	0.0166667	0.0178571	0.0277078	0.0207439
P62191	PSMC1	26S protease regulatory subunit 4 OS=Homo sapiens GN=PSMC1 PE=1 SV=1	0.0143266	0.0120773	0.00737101	0.0112583	0.00625	0.0238095	0.00503778	0.0116991
P35998	PSMC2	26S protease regulatory subunit 7 OS=Homo sapiens GN=PSMC2 PE=1 SV=3	0.00573066	0.00241546	0.00982801	0.00599138	0.00416667	0.0178571	0.00503778	0.00902053
P17980	PSMC3	26S protease regulatory subunit 6A OS=Homo sapiens GN=PSMC3 PE=1 SV=3	0.0114613	0.0144928	0.017199	0.0143844	0.025	0.0446429	0.0125945	0.0274124
P43686	PSMC4	26S protease regulatory subunit 6B OS=Homo sapiens GN=PSMC4 PE=1 SV=2	0.0114613	0.0241546	0.017199	0.017605	0.0229167	0.0119048	0.00251889	0.0124468
P62195	PSMC5	26S protease regulatory subunit 8 OS=Homo sapiens GN=PSMC5 PE=1 SV=1	0.00859599	0.0120773	0.00737101	0.0093481	0.0125	0.0178571	0.0125945	0.0143172
P62333	PSMC6	26S protease regulatory subunit 10B OS=Homo sapiens GN=PSMC6 PE=1 SV=1	0.00573066	0.0120773	0.012285	0.010031	0.0125	0.0416667	0.0151134	0.0230933
O00487	PSMD14	26S proteasome non-ATPase regulatory subunit 14 OS=Homo sapiens GN=PSMD14 PE=1 SV=1	0.017192	0.00966184	0.022113	0.0163223	0.00625	0.00595238	0.00251889	0.00490709
Q13200	PSMD2	26S proteasome non-ATPase regulatory subunit 2 OS=Homo sapiens GN=PSMD2 PE=1 SV=3	0.00573066	0.0144928	0.00737101	0.00919814	0.0166667	0.00892857	0.00503778	0.010211
O43242	PSMD3	26S proteasome non-ATPase regulatory subunit 3 OS=Homo sapiens GN=PSMD3 PE=1 SV=2	0.017192	0.0169082	0.014742	0.0162807	0.0145833	0.0297619	0.0100756	0.0181403
Q9P035	PTPLAD1	Very-long-chain (3R)-3-hydroxyacyl-[acyl-carrier protein] dehydratase 3 OS=Homo sapiens GN=PTPLAD1 PE=1 SV=2	0.00573066	0.00724638	0.00737101	0.00678268	0.00833333	0.00595238	0.00503778	0.00644117
P11216	PYGB	Glycogen phosphorylase, brain form OS=Homo sapiens GN=PYGB PE=1 SV=5	0.00573066	0.00966184	0.00737101	0.00758783	0.00208333	0.00595238	0.00503778	0.00435783
P61026	RAB10	Ras-related protein Rab-10 OS=Homo sapiens GN=RAB10 PE=1 SV=1	0.00573066	0.00724638	0.004914	0.00596368	0.00416667	0.00892857	0.0100756	0.0077236
P62491	RAB11A	Ras-related protein Rab-11A OS=Homo sapiens GN=RAB11A PE=1 SV=3	0.00573066	0.00241546	0.00737101	0.00517238	0.00416667	0.00892857	0.00251889	0.00520471
P61019	RAB2A	Ras-related protein Rab-2A OS=Homo sapiens GN=RAB2A PE=1 SV=1	0.00859599	0.0144928	0.014742	0.0126103	0.0104167	0.0119048	0.0151134	0.0124783
P20336	RAB3A	Ras-related protein Rab-3A OS=Homo sapiens GN=RAB3A PE=1 SV=1	0.0544413	0.0797101	0.0712531	0.0684682	0.0583333	0.0892857	0.0629723	0.0701971
Q96E17	RAB3C	Ras-related protein Rab-3C OS=Homo sapiens GN=RAB3C PE=2 SV=1	0.0200573	0.031401	0.027027	0.0261618	0.0333333	0.0595238	0.0604534	0.0511035
P51148	RAB5C	Ras-related protein Rab-5C OS=Homo sapiens GN=RAB5C PE=1 SV=2	0.00573066	0.00966184	0.012285	0.00922584	0.01875	0.0178571	0.00755668	0.0147213
Q9NRW1	RAB6B	Ras-related protein Rab-6B OS=Homo sapiens GN=RAB6B PE=1 SV=1	0.00573066	0.00724638	0.00737101	0.00678268	0.00208333	0.00892857	0.00503778	0.0053499
P51149	RAB7A	Ras-related protein Rab-7a OS=Homo sapiens GN=RAB7A PE=1 SV=1	0.00859599	0.0120773	0.012285	0.0109861	0.0104167	0.014881	0.0176322	0.01431
P62826	RAN	GTP-binding nuclear protein Ran OS=Homo sapiens GN=RAN PE=1 SV=3	0.0143266	0.00724638	0.00982801	0.010467	0.00833333	0.00595238	0.00503778	0.00644117
P54136	RARS	Arginine--tRNA ligase, cytoplasmic OS=Homo sapiens GN=RARS PE=1 SV=2	0.0200573	0.0289855	0.029484	0.0261756	0.0270833	0.0386905	0.0151134	0.0269624
P09455	RBP1	Retinol-binding protein 1 OS=Homo sapiens GN=RBP1 PE=1 SV=2	0.0114613	0.00966184	0.00737101	0.00949805	0.00833333	0.00892857	0.00503778	0.00743323
P13489	RNH1	Ribonuclease inhibitor OS=Homo sapiens GN=RNH1 PE=1 SV=2	0.00286533	0.00724638	0.002457	0.00418957	0.00625	0.0119048	0.0125945	0.0102497
P62913	RPL11	60S ribosomal protein L11 OS=Homo sapiens GN=RPL11 PE=1 SV=2	0.00573066	0.00966184	0.00737101	0.00758783	0.0145833	0.014881	0.0100756	0.01318
P26373	RPL13	60S ribosomal protein L13 OS=Homo sapiens GN=RPL13 PE=1 SV=4	0.00859599	0.00966184	0.002457	0.00690494	0.00625	0.00892857	0.0151134	0.0100973
P50914	RPL14	60S ribosomal protein L14 OS=Homo sapiens GN=RPL14 PE=1 SV=4	0.00573066	0.00483092	0.004914	0.00515853	0.00208333	0.00595238	0.00503778	0.00435783
P46778	RPL21	60S ribosomal protein L21 OS=Homo sapiens GN=RPL21 PE=1 SV=2	0.0114613	0.0120773	0.00982801	0.0111222	0.0125	0.014881	0.00755668	0.0116459
P62750	RPL23A	60S ribosomal protein L23a OS=Homo sapiens GN=RPL23A PE=1 SV=1	0.00286533	0.00966184	0.00737101	0.00663272	0.0104167	0.0178571	0.0125945	0.0136228
P46776	RPL27A	60S ribosomal protein L27a OS=Homo sapiens GN=RPL27A PE=1 SV=2	0.00286533	0.00241546	0.002457	0.00257926	0.00416667	0.00297619	0.00503778	0.00406021
P39023	RPL3	60S ribosomal protein L3 OS=Homo sapiens GN=RPL3 PE=1 SV=2	0.00573066	0.00966184	0.004914	0.00676883	0.0104167	0.00892857	0.00503778	0.00812767
P18124	RPL7	60S ribosomal protein L7 OS=Homo sapiens GN=RPL7 PE=1 SV=1	0.0114613	0.0169082	0.00737101	0.0119135	0.00833333	0.0178571	0.0100756	0.0120887
P04843	RPN1	Dolichyl-diphosphooligosaccharide--protein glycosyltransferase subunit 1 OS=Homo sapiens GN=RPN1 PE=1 SV=1	0.0114613	0.0169082	0.02457	0.0176465	0.0145833	0.0357143	0.0176322	0.0226433
P62280	RPS11	40S ribosomal protein S11 OS=Homo sapiens GN=RPS11 PE=1 SV=3	0.00286533	0.0120773	0.00737101	0.00743788	0.00833333	0.00595238	0.0125945	0.00896006
P62244	RPS15A	40S ribosomal protein S15a OS=Homo sapiens GN=RPS15A PE=1 SV=2	0.0114613	0.00724638	0.00982801	0.0095119	0.00625	0.0178571	0.00503778	0.00971498
P62249	RPS16	40S ribosomal protein S16 OS=Homo sapiens GN=RPS16 PE=1 SV=2	0.00286533	0.00966184	0.00982801	0.00745173	0.00625	0.0238095	0.00755668	0.0125387
P62847	RPS24	40S ribosomal protein S24 OS=Homo sapiens GN=RPS24 PE=1 SV=1	0.00573066	0.00483092	0.004914	0.00515853	0.00416667	0.014881	0.00251889	0.00718884
P62979	RPS27A	Ubiquitin-40S ribosomal protein S27a OS=Homo sapiens GN=RPS27A PE=1 SV=2	0.0601719	0.0700483	0.0589681	0.0630628	0.08125	0.0595238	0.0554156	0.0653965
P62701	RPS4X	40S ribosomal protein S4, X isoform OS=Homo sapiens GN=RPS4X PE=1 SV=2	0.00859599	0.0217391	0.014742	0.0150257	0.0125	0.0238095	0.0176322	0.0179806
P62081	RPS7	40S ribosomal protein S7 OS=Homo sapiens GN=RPS7 PE=1 SV=1	0.00573066	0.0169082	0.00982801	0.0108223	0.0104167	0.0208333	0.00251889	0.0112563
Q9Y3I0	RTCB	tRNA-splicing ligase RtcB homolog OS=Homo sapiens GN=RTCB PE=1 SV=1	0.00286533	0.00966184	0.00982801	0.00745173	0.0104167	0.00892857	0.00251889	0.00728804
Q9NQC3	RTN4	Reticulon-4 OS=Homo sapiens GN=RTN4 PE=1 SV=2	0.0601719	0.0821256	0.0761671	0.0728215	0.102083	0.0892857	0.0806045	0.0906579
Q7L099	RUFY3	Protein RUFY3 OS=Homo sapiens GN=RUFY3 PE=1 SV=1	0.0286533	0.0362319	0.02457	0.0298184	0.03125	0.0297619	0.0377834	0.0329318
Q9Y230	RUVBL2	RuvB-like 2 OS=Homo sapiens GN=RUVBL2 PE=1 SV=3	0.00573066	0.00966184	0.00982801	0.00840683	0.0125	0.0208333	0.00503778	0.0127904
P49591	SARS	Serine--tRNA ligase, cytoplasmic OS=Homo sapiens GN=SARS PE=1 SV=3	0.00573066	0.00483092	0.00737101	0.00597753	0.00625	0.00595238	0.00503778	0.00574672
Q8NBX0	SCCPDH	Saccharopine dehydrogenase-like oxidoreductase OS=Homo sapiens GN=SCCPDH PE=1 SV=1	0.00286533	0.00483092	0.00737101	0.00502242	0.00208333	0.00297619	0.00251889	0.00252614
O75396	SEC22B	Vesicle-trafficking protein SEC22b OS=Homo sapiens GN=SEC22B PE=1 SV=4	0.00286533	0.00724638	0.00737101	0.00582757	0.0104167	0.014881	0.00755668	0.0109514
Q9NRX5	SERINC1	Serine incorporator 1 OS=Homo sapiens GN=SERINC1 PE=1 SV=1	0.00286533	0.00966184	0.004914	0.00581372	0.00833333	0.00595238	0.00755668	0.0072808
P23246	SFPQ	Splicing factor, proline- and glutamine-rich OS=Homo sapiens GN=SFPQ PE=1 SV=2	0.0143266	0.0169082	0.022113	0.0177826	0.0229167	0.0119048	0.0125945	0.0158053
Q9BWM7	SFXN3	Sideroflexin-3 OS=Homo sapiens GN=SFXN3 PE=1 SV=2	0.0114613	0.0120773	0.00737101	0.0103032	0.0125	0.0238095	0.0201511	0.0188202
Q9BQI5	SGIP1	SH3-containing GRB2-like protein 3-interacting protein 1 OS=Homo sapiens GN=SGIP1 PE=1 SV=2	0.00286533	0.00483092	0.002457	0.00338442	0.00208333	0.00297619	0.00503778	0.00336577
P34897	SHMT2	Serine hydroxymethyltransferase, mitochondrial OS=Homo sapiens GN=SHMT2 PE=1 SV=3	0.00573066	0.00724638	0.00982801	0.00760168	0.00416667	0.00892857	0.00755668	0.00688397
Q9GZT3	SLIRP	SRA stem-loop-interacting RNA-binding protein, mitochondrial OS=Homo sapiens GN=SLIRP PE=1 SV=1	0.00286533	0.00483092	0.00737101	0.00502242	0.00625	0.00892857	0.00251889	0.00589915
P62306	SNRPF	Small nuclear ribonucleoprotein F OS=Homo sapiens GN=SNRPF PE=1 SV=1	0.00286533	0.00241546	0.002457	0.00257926	0.00208333	0.00297619	0.00251889	0.00252614
Q13596	SNX1	Sorting nexin-1 OS=Homo sapiens GN=SNX1 PE=1 SV=3	0.00286533	0.00241546	0.002457	0.00257926	0.00416667	0.00892857	0.00251889	0.00520471
O60749	SNX2	Sorting nexin-2 OS=Homo sapiens GN=SNX2 PE=1 SV=2	0.00286533	0.00241546	0.002457	0.00257926	0.00416667	0.00297619	0.00251889	0.00322058
Q5TF21	SOGA3	Protein SOGA3 OS=Homo sapiens GN=SOGA3 PE=2 SV=1	0.0315186	0.0362319	0.027027	0.0315925	0.0270833	0.0386905	0.0352645	0.0336794
Q13813	SPTAN1	Spectrin alpha chain, non-erythrocytic 1 OS=Homo sapiens GN=SPTAN1 PE=1 SV=3	0.200573	0.316425	0.31941	0.278803	0.302083	0.33631	0.287154	0.308516
Q01082	SPTBN1	Spectrin beta chain, non-erythrocytic 1 OS=Homo sapiens GN=SPTBN1 PE=1 SV=2	0.13467	0.178744	0.189189	0.167535	0.239583	0.348214	0.219144	0.26898
Q04837	SSBP1	Single-stranded DNA-binding protein, mitochondrial OS=Homo sapiens GN=SSBP1 PE=1 SV=1	0.00859599	0.00241546	0.004914	0.00530848	0.00208333	0.00595238	0.00503778	0.00435783
P50502	ST13	Hsc70-interacting protein OS=Homo sapiens GN=ST13 PE=1 SV=2	0.00859599	0.00483092	0.004914	0.00611364	0.00416667	0.00892857	0.00503778	0.00604434
Q8IZP2	ST13P4	Putative protein FAM10A4 OS=Homo sapiens GN=ST13P4 PE=5 SV=1	0.00859599	0.00483092	0.004914	0.00611364	0.00416667	0.00892857	0.00503778	0.00604434
O95793	STAU1	Double-stranded RNA-binding protein Staufen homolog 1 OS=Homo sapiens GN=STAU1 PE=1 SV=2	0.00286533	0.00724638	0.004914	0.00500857	0.00833333	0.0119048	0.00251889	0.00758566
P31948	STIP1	Stress-induced-phosphoprotein 1 OS=Homo sapiens GN=STIP1 PE=1 SV=1	0.00286533	0.00724638	0.00982801	0.00664657	0.00833333	0.00892857	0.0100756	0.00911249
P16949	STMN1	Stathmin OS=Homo sapiens GN=STMN1 PE=1 SV=3	0.00573066	0.00483092	0.004914	0.00515853	0.00625	0.00892857	0.00755668	0.00757842
O15400	STX7	Syntaxin-7 OS=Homo sapiens GN=STX7 PE=1 SV=4	0.00286533	0.0120773	0.004914	0.00661888	0.00625	0.00892857	0.0151134	0.0100973
P61956	SUMO2	Small ubiquitin-related modifier 2 OS=Homo sapiens GN=SUMO2 PE=1 SV=3	0.00286533	0.00241546	0.002457	0.00257926	0.00208333	0.00297619	0.00251889	0.00252614
P55854	SUMO3	Small ubiquitin-related modifier 3 OS=Homo sapiens GN=SUMO3 PE=1 SV=2	0.00286533	0.00241546	0.002457	0.00257926	0.00208333	0.00297619	0.00251889	0.00252614
Q6EEV6	SUMO4	Small ubiquitin-related modifier 4 OS=Homo sapiens GN=SUMO4 PE=1 SV=2	0.00286533	0.00241546	0.002457	0.00257926	0.00208333	0.00297619	0.00251889	0.00252614
O14994	SYN3	Synapsin-3 OS=Homo sapiens GN=SYN3 PE=1 SV=2	0.00859599	0.00966184	0.014742	0.0109999	0.0104167	0.00595238	0.00251889	0.00629598
Q8N9I0	SYT2	Synaptotagmin-2 OS=Homo sapiens GN=SYT2 PE=1 SV=2	0.00859599	0.00724638	0.004914	0.00691879	0.00625	0.00595238	0.0151134	0.00910524
P37802	TAGLN2	Transgelin-2 OS=Homo sapiens GN=TAGLN2 PE=1 SV=3	0.00286533	0.00724638	0.012285	0.00746557	0.025	0.0327381	0.00755668	0.0217649
Q9UI15	TAGLN3	Transgelin-3 OS=Homo sapiens GN=TAGLN3 PE=1 SV=2	0.00573066	0.00241546	0.004914	0.00435337	0.00208333	0.00595238	0.00251889	0.0035182
Q13148	TARDBP	TAR DNA-binding protein 43 OS=Homo sapiens GN=TARDBP PE=1 SV=1	0.00859599	0.00724638	0.004914	0.00691879	0.00416667	0.00892857	0.00755668	0.00688397
Q8TC07	TBC1D15	TBC1 domain family member 15 OS=Homo sapiens GN=TBC1D15 PE=1 SV=2	0.00573066	0.00241546	0.00737101	0.00517238	0.00208333	0.00595238	0.00251889	0.0035182
Q9HA65	TBC1D17	TBC1 domain family member 17 OS=Homo sapiens GN=TBC1D17 PE=1 SV=2	0.00573066	0.0193237	0.012285	0.0124464	0.00833333	0.014881	0.0176322	0.0136155
O75347	TBCA	Tubulin-specific chaperone A OS=Homo sapiens GN=TBCA PE=1 SV=3	0.017192	0.0120773	0.012285	0.0138514	0.00416667	0.00892857	0.0125945	0.00856323
Q99426	TBCB	Tubulin-folding cofactor B OS=Homo sapiens GN=TBCB PE=1 SV=2	0.0114613	0.00966184	0.012285	0.0111361	0.00833333	0.0208333	0.0125945	0.0139204
P17987	TCP1	T-complex protein 1 subunit alpha OS=Homo sapiens GN=TCP1 PE=1 SV=1	0.0974212	0.120773	0.125307	0.1145	0.0854167	0.0982143	0.0654912	0.0830407
P29401	TKT	Transketolase OS=Homo sapiens GN=TKT PE=1 SV=3	0.0515759	0.0531401	0.044226	0.0496474	0.05	0.0416667	0.0503778	0.0473482
Q96HP8	TMEM176A	Transmembrane protein 176A OS=Homo sapiens GN=TMEM176A PE=2 SV=1	0.00286533	0.00483092	0.004914	0.00420342	0.00208333	0.00892857	0.00503778	0.0053499
Q8IY95	TMEM192	Transmembrane protein 192 OS=Homo sapiens GN=TMEM192 PE=1 SV=1	0.0114613	0.0241546	0.00982801	0.015148	0.0125	0.0238095	0.0176322	0.0179806
Q9NZR1	TMOD2	Tropomodulin-2 OS=Homo sapiens GN=TMOD2 PE=1 SV=1	0.00573066	0.00966184	0.012285	0.00922584	0.0104167	0.014881	0.0100756	0.0117911
Q92973	TNPO1	Transportin-1 OS=Homo sapiens GN=TNPO1 PE=1 SV=2	0.00286533	0.00241546	0.002457	0.00257926	0.00208333	0.00297619	0.00251889	0.00252614
O14787-2	TNPO2	Isoform 2 of Transportin-2 OS=Homo sapiens GN=TNPO2	0.00286533	0.00241546	0.002457	0.00257926	0.00208333	0.00297619	0.00251889	0.00252614
Q12888	TP53BP1	Tumor suppressor p53-binding protein 1 OS=Homo sapiens GN=TP53BP1 PE=1 SV=2	0.0687679	0.115942	0.0909091	0.091873	0.0489583	0.190476	0.108312	0.115916
P60174	TPI1	Triosephosphate isomerase OS=Homo sapiens GN=TPI1 PE=1 SV=3	0.0200573	0.0217391	0.02457	0.0221222	0.0166667	0.0267857	0.02267	0.0220408
P09493-5	TPM1	Isoform 5 of Tropomyosin alpha-1 chain OS=Homo sapiens GN=TPM1	0.0487106	0.0466989	0.038493	0.0446342	0.0451389	0.0560516	0.0453401	0.0488435
P06753-2	TPM3	Isoform 2 of Tropomyosin alpha-3 chain OS=Homo sapiens GN=TPM3	0.0487106	0.0507246	0.036855	0.0454301	0.0375	0.0505952	0.0327456	0.0402803
P67936	TPM4	Tropomyosin alpha-4 chain OS=Homo sapiens GN=TPM4 PE=1 SV=3	0.0573066	0.0483092	0.04914	0.0515853	0.0541667	0.0625	0.0428212	0.0531626
Q12931	TRAP1	Heat shock protein 75 kDa, mitochondrial OS=Homo sapiens GN=TRAP1 PE=1 SV=3	0.0143266	0.0362319	0.034398	0.0283189	0.0125	0.0446429	0.0201511	0.0257647
Q9C040	TRIM2	Tripartite motif-containing protein 2 OS=Homo sapiens GN=TRIM2 PE=1 SV=1	0.00573066	0.00483092	0.014742	0.00843453	0.00625	0.0119048	0.00755668	0.00857048
Q13263	TRIM28	Transcription intermediary factor 1-beta OS=Homo sapiens GN=TRIM28 PE=1 SV=5	0.00573066	0.0144928	0.00982801	0.0100171	0.0166667	0.0297619	0.02267	0.0230329
O75382	TRIM3	Tripartite motif-containing protein 3 OS=Homo sapiens GN=TRIM3 PE=1 SV=2	0.00286533	0.00724638	0.00982801	0.00664657	0.00833333	0.0238095	0.00755668	0.0132332
Q15714	TSC22D1	TSC22 domain family protein 1 OS=Homo sapiens GN=TSC22D1 PE=1 SV=3	0.00286533	0.00241546	0.002457	0.00257926	0.00208333	0.00297619	0.00251889	0.00252614
Q71U36	TUBA1A	Tubulin alpha-1A chain OS=Homo sapiens GN=TUBA1A PE=1 SV=1	0.498567	0.512077	0.501229	0.503958	0.439583	0.5625	0.493703	0.498595
P68363	TUBA1B	Tubulin alpha-1B chain OS=Homo sapiens GN=TUBA1B PE=1 SV=1	0.461318	0.463768	0.457002	0.460696	0.402083	0.526786	0.453401	0.460757
Q9BQE3	TUBA1C	Tubulin alpha-1C chain OS=Homo sapiens GN=TUBA1C PE=1 SV=1	0.444126	0.442029	0.422604	0.436253	0.370833	0.470238	0.405542	0.415538
P68366	TUBA4A	Tubulin alpha-4A chain OS=Homo sapiens GN=TUBA4A PE=1 SV=1	0.358166	0.347826	0.341523	0.349172	0.325	0.404762	0.352645	0.360802
Q9NY65	TUBA8	Tubulin alpha-8 chain OS=Homo sapiens GN=TUBA8 PE=1 SV=1	0.237822	0.231884	0.223587	0.231098	0.216667	0.267857	0.2267	0.237075
P07437	TUBB	Tubulin beta chain OS=Homo sapiens GN=TUBB PE=1 SV=2	0.389685	0.381643	0.41769	0.396339	0.339583	0.470238	0.420655	0.410159
Q13885	TUBB2A	Tubulin beta-2A chain OS=Homo sapiens GN=TUBB2A PE=1 SV=1	0.406877	0.405797	0.459459	0.424044	0.372917	0.485119	0.443325	0.433787
Q9BVA1	TUBB2B	Tubulin beta-2B chain OS=Homo sapiens GN=TUBB2B PE=1 SV=1	0.398281	0.396135	0.44226	0.412226	0.358333	0.485119	0.440806	0.428086
Q13509	TUBB3	Tubulin beta-3 chain OS=Homo sapiens GN=TUBB3 PE=1 SV=2	0.340974	0.326087	0.373464	0.346842	0.310417	0.416667	0.387909	0.371664
P04350	TUBB4A	Tubulin beta-4A chain OS=Homo sapiens GN=TUBB4A PE=1 SV=2	0.303725	0.275362	0.31941	0.299499	0.260417	0.357143	0.31738	0.311647
P68371	TUBB4B	Tubulin beta-4B chain OS=Homo sapiens GN=TUBB4B PE=1 SV=1	0.372493	0.359903	0.405405	0.379267	0.329167	0.452381	0.382872	0.38814
Q9BUF5	TUBB6	Tubulin beta-6 chain OS=Homo sapiens GN=TUBB6 PE=1 SV=1	0.143266	0.125604	0.149877	0.139582	0.114583	0.151786	0.141058	0.135809
P22314	UBA1	Ubiquitin-like modifier-activating enzyme 1 OS=Homo sapiens GN=UBA1 PE=1 SV=3	0.0773639	0.0990338	0.0958231	0.0907403	0.0791667	0.0833333	0.0453401	0.06928
Q14157	UBAP2L	Ubiquitin-associated protein 2-like OS=Homo sapiens GN=UBAP2L PE=1 SV=2	0.00286533	0.00241546	0.002457	0.00257926	0.00625	0.0119048	0.00251889	0.00689122
P61088	UBE2N	Ubiquitin-conjugating enzyme E2 N OS=Homo sapiens GN=UBE2N PE=1 SV=1	0.0143266	0.00724638	0.00982801	0.010467	0.00833333	0.00595238	0.00503778	0.00644117
Q14139	UBE4A	Ubiquitin conjugation factor E4 A OS=Homo sapiens GN=UBE4A PE=1 SV=2	0.00573066	0.00966184	0.00982801	0.00840683	0.0125	0.014881	0.00755668	0.0116459
Q04323	UBXN1	UBX domain-containing protein 1 OS=Homo sapiens GN=UBXN1 PE=1 SV=2	0.0114613	0.02657	0.027027	0.0216861	0.0333333	0.0297619	0.0251889	0.0294281
Q9BZV1	UBXN6	UBX domain-containing protein 6 OS=Homo sapiens GN=UBXN6 PE=1 SV=1	0.00573066	0.031401	0.027027	0.0213862	0.01875	0.0327381	0.0176322	0.0230401
Q92890	UFD1L	Ubiquitin fusion degradation protein 1 homolog OS=Homo sapiens GN=UFD1L PE=1 SV=3	0.0372493	0.0362319	0.044226	0.0392357	0.0375	0.0654762	0.0377834	0.0469199
P45974	USP5	Ubiquitin carboxyl-terminal hydrolase 5 OS=Homo sapiens GN=USP5 PE=1 SV=2	0.0200573	0.0338164	0.036855	0.0302429	0.0458333	0.0565476	0.0201511	0.040844
P63027	VAMP2	Vesicle-associated membrane protein 2 OS=Homo sapiens GN=VAMP2 PE=1 SV=3	0.00859599	0.0169082	0.022113	0.0158724	0.0208333	0.0238095	0.0125945	0.0190791
Q9ULK5	VANGL2	Vang-like protein 2 OS=Homo sapiens GN=VANGL2 PE=1 SV=2	0.0229226	0.0386473	0.034398	0.0319893	0.03125	0.0535714	0.0277078	0.0375097
Q9P0L0	VAPA	Vesicle-associated membrane protein-associated protein A OS=Homo sapiens GN=VAPA PE=1 SV=3	0.00286533	0.00966184	0.00982801	0.00745173	0.00833333	0.00892857	0.02267	0.0133106
P18206	VCL	Vinculin OS=Homo sapiens GN=VCL PE=1 SV=4	0.017192	0.0217391	0.019656	0.019529	0.0208333	0.0267857	0.0151134	0.0209108
P08670	VIM	Vimentin OS=Homo sapiens GN=VIM PE=1 SV=4	0.0802292	0.101449	0.105651	0.0957765	0.189583	0.199405	0.133501	0.174163
O75083	WDR1	WD repeat-containing protein 1 OS=Homo sapiens GN=WDR1 PE=1 SV=4	0.00859599	0.0169082	0.012285	0.0125964	0.00416667	0.00892857	0.0151134	0.00940286
Q9H1Z4	WDR13	WD repeat-containing protein 13 OS=Homo sapiens GN=WDR13 PE=1 SV=2	0.0200573	0.0289855	0.019656	0.0228996	0.03125	0.0327381	0.0251889	0.0297257
Q9Y2I8	WDR37	WD repeat-containing protein 37 OS=Homo sapiens GN=WDR37 PE=1 SV=2	0.0229226	0.0338164	0.039312	0.032017	0.0229167	0.0386905	0.0251889	0.028932
O94967	WDR47	WD repeat-containing protein 47 OS=Homo sapiens GN=WDR47 PE=1 SV=1	0.00286533	0.0193237	0.014742	0.0123103	0.0145833	0.0208333	0.0151134	0.0168433
Q9H4A3	WNK1	Serine/threonine-protein kinase WNK1 OS=Homo sapiens GN=WNK1 PE=1 SV=2	0.00286533	0.0144928	0.00982801	0.00906203	0.0125	0.00892857	0.0100756	0.0105014
Q9UBH6	XPR1	Xenotropic and polytropic retrovirus receptor 1 OS=Homo sapiens GN=XPR1 PE=1 SV=1	0.00286533	0.0144928	0.00982801	0.00906203	0.00833333	0.0208333	0.00755668	0.0122411
P13010	XRCC5	X-ray repair cross-complementing protein 5 OS=Homo sapiens GN=XRCC5 PE=1 SV=3	0.00573066	0.0217391	0.027027	0.0181656	0.0166667	0.0327381	0.0176322	0.0223457
P54577	YARS	Tyrosine--tRNA ligase, cytoplasmic OS=Homo sapiens GN=YARS PE=1 SV=4	0.00573066	0.00241546	0.004914	0.00435337	0.00416667	0.00297619	0.00755668	0.00489984
P31946	YWHAB	14-3-3 protein beta/alpha OS=Homo sapiens GN=YWHAB PE=1 SV=3	0.0544413	0.0458937	0.044226	0.048187	0.0479167	0.0625	0.0327456	0.0477208
P61981	YWHAG	14-3-3 protein gamma OS=Homo sapiens GN=YWHAG PE=1 SV=2	0.0687679	0.0531401	0.0515971	0.057835	0.0520833	0.0565476	0.0428212	0.050484
Q04917	YWHAH	14-3-3 protein eta OS=Homo sapiens GN=YWHAH PE=1 SV=4	0.0401146	0.0434783	0.036855	0.0401493	0.0416667	0.0446429	0.0277078	0.0380058
P27348	YWHAQ	14-3-3 protein theta OS=Homo sapiens GN=YWHAQ PE=1 SV=1	0.0429799	0.0410628	0.034398	0.0394803	0.03125	0.0416667	0.0377834	0.0369
P63104	YWHAZ	14-3-3 protein zeta/delta OS=Homo sapiens GN=YWHAZ PE=1 SV=1	0.0515759	0.0555556	0.0540541	0.0537285	0.0666667	0.0684524	0.0503778	0.0618323
Q8WU90	ZC3H15	Zinc finger CCCH domain-containing protein 15 OS=Homo sapiens GN=ZC3H15 PE=1 SV=1	0.00286533	0.00483092	0.00737101	0.00502242	0.00416667	0.0119048	0.00755668	0.00787603

## Sheet: Enriched in commons 
Locus	Gene name	Description	SOD1+/A4V Exp.1	SOD1+/A4V Exp.2	SOD1+/A4V Exp.3	SOD1+/A4V AVG	SOD1+/+ Exp.1	SOD1+/+ Exp.2	SOD1+/+ Exp.3	SOD1+/+ AVG	p-value
Q9UHD8	SEPT9	Septin-9 OS=Homo sapiens GN=SEPT9 PE=1 SV=2	0.00286533	0.00241546	0.00737101	0.00421727	0.0104167	0.0178571	0.0151134	0.0144624	0.018903		VCP-interactors significantly enriched in SOD1+/A4V MNs
Q9NVA2	SEPT11	Septin-11 OS=Homo sapiens GN=SEPT11 PE=1 SV=3	0.00286533	0.00724638	0.00982801	0.00664657	0.0166667	0.0119048	0.0151134	0.0145616	0.032716		VCP-interactors significantly enriched in SOD1+/+ MNs
Q5SQI0	ATAT1	Alpha-tubulin N-acetyltransferase OS=Homo sapiens GN=ATAT1 PE=1 SV=1	0.017192	0.0169082	0.019656	0.0179187	0.0145833	0.00892857	0.0100756	0.0111958	0.025427
P47756	CAPZB	F-actin-capping protein subunit beta OS=Homo sapiens GN=CAPZB PE=1 SV=4	0.00859599	0.0144928	0.012285	0.0117913	0.0208333	0.0208333	0.02267	0.0214456	0.006139
P49368	CCT3	T-complex protein 1 subunit gamma OS=Homo sapiens GN=CCT3 PE=1 SV=4	0.120344	0.101449	0.115479	0.112424	0.08125	0.0863095	0.0906801	0.0860799	0.013793
P40227	CCT6A	T-complex protein 1 subunit zeta OS=Homo sapiens GN=CCT6A PE=1 SV=3	0.120344	0.10628	0.117936	0.114853	0.075	0.0803571	0.0906801	0.0820124	0.006559
Q9BPU6	DPYSL5	Dihydropyrimidinase-related protein 5 OS=Homo sapiens GN=DPYSL5 PE=1 SV=1	0.0974212	0.103865	0.103194	0.101493	0.116667	0.130952	0.138539	0.128719	0.015535
P21333	FLNA	Filamin-A OS=Homo sapiens GN=FLNA PE=1 SV=4	0.00286533	0.00483092	0.002457	0.00338442	0.0125	0.0297619	0.0151134	0.0191251	0.043968
P00367	GLUD1	Glutamate dehydrogenase 1, mitochondrial OS=Homo sapiens GN=GLUD1 PE=1 SV=2	0.00286533	0.00241546	0.004914	0.00339826	0.00625	0.00892857	0.00755668	0.00757842	0.018571
P04792	HSPB1	Heat shock protein beta-1 OS=Homo sapiens GN=HSPB1 PE=1 SV=2	0.00573066	0.00724638	0.004914	0.00596368	0.01875	0.0238095	0.02267	0.0217432	0.000712
O75874	IDH1	Isocitrate dehydrogenase [NADP] cytoplasmic OS=Homo sapiens GN=IDH1 PE=1 SV=2	0.017192	0.0144928	0.017199	0.0162946	0.00833333	0.00595238	0.00251889	0.00560154	0.005024
Q16352	INA	Alpha-internexin OS=Homo sapiens GN=INA PE=1 SV=2	0.131805	0.137681	0.174447	0.147978	0.227083	0.202381	0.216625	0.215363	0.011245
P07195	LDHB	L-lactate dehydrogenase B chain OS=Homo sapiens GN=LDHB PE=1 SV=2	0.0744986	0.0676329	0.0737101	0.0719472	0.0583333	0.0625	0.0503778	0.0570704	0.02334
P07196	NEFL	Neurofilament light polypeptide OS=Homo sapiens GN=NEFL PE=1 SV=3	0.0429799	0.0458937	0.0737101	0.0541946	0.09375	0.127976	0.0957179	0.105815	0.025169
P07197	NEFM	Neurofilament medium polypeptide OS=Homo sapiens GN=NEFM PE=1 SV=3	0.0487106	0.0434783	0.046683	0.0462906	0.10625	0.0744048	0.0957179	0.0921242	0.008463
P48681	NES	Nestin OS=Homo sapiens GN=NES PE=1 SV=2	0.0114613	0.0120773	0.022113	0.0152172	0.05	0.0595238	0.0403023	0.049942	0.006033
Q9BZF1	OSBPL8	Oxysterol-binding protein-related protein 8 OS=Homo sapiens GN=OSBPL8 PE=1 SV=3	0.00859599	0.02657	0.00982801	0.014998	0.03125	0.0357143	0.0453401	0.0374348	0.034674
P43034	PAFAH1B1	Platelet-activating factor acetylhydrolase IB subunit alpha OS=Homo sapiens GN=PAFAH1B1 PE=1 SV=2	0.00286533	0.00241546	0.004914	0.00339826	0.00625	0.00595238	0.00755668	0.00658635	0.025113
P22061	PCMT1	Protein-L-isoaspartate(D-aspartate) O-methyltransferase OS=Homo sapiens GN=PCMT1 PE=1 SV=4	0.0114613	0.0144928	0.017199	0.0143844	0.00625	0.00892857	0.00503778	0.00673878	0.01926
O60664	PLIN3	Perilipin-3 OS=Homo sapiens GN=PLIN3 PE=1 SV=3	0.0286533	0.02657	0.031941	0.0290548	0.0166667	0.014881	0.0125945	0.014714	0.001849
O75145	PPFIA3	Liprin-alpha-3 OS=Homo sapiens GN=PPFIA3 PE=1 SV=3	0.00859599	0.0120773	0.00737101	0.0093481	0.0166667	0.0208333	0.0151134	0.0175378	0.020861
P30044	PRDX5	Peroxiredoxin-5, mitochondrial OS=Homo sapiens GN=PRDX5 PE=1 SV=4	0.0229226	0.0193237	0.017199	0.0198151	0.0125	0.00297619	0.00503778	0.00683799	0.01777
P41219	PRPH	Peripherin OS=Homo sapiens GN=PRPH PE=1 SV=2	0.151862	0.195652	0.216216	0.18791	0.320833	0.327381	0.261965	0.303393	0.014834
P20618	PSMB1	Proteasome subunit beta type-1 OS=Homo sapiens GN=PSMB1 PE=1 SV=2	0.017192	0.00724638	0.012285	0.0122411	0.00208333	0.00595238	0.00251889	0.0035182	0.049067
O00487	PSMD14	26S proteasome non-ATPase regulatory subunit 14 OS=Homo sapiens GN=PSMD14 PE=1 SV=1	0.017192	0.00966184	0.022113	0.0163223	0.00625	0.00595238	0.00251889	0.00490709	0.040196
P62913	RPL11	60S ribosomal protein L11 OS=Homo sapiens GN=RPL11 PE=1 SV=2	0.00573066	0.00966184	0.00737101	0.00758783	0.0145833	0.014881	0.0100756	0.01318	0.044072
P16949	STMN1	Stathmin OS=Homo sapiens GN=STMN1 PE=1 SV=3	0.00573066	0.00483092	0.004914	0.00515853	0.00625	0.00892857	0.00755668	0.00757842	0.042676
Q13263	TRIM28	Transcription intermediary factor 1-beta OS=Homo sapiens GN=TRIM28 PE=1 SV=5	0.00573066	0.0144928	0.00982801	0.0100171	0.0166667	0.0297619	0.02267	0.0230329	0.045989
P08670	VIM	Vimentin OS=Homo sapiens GN=VIM PE=1 SV=4	0.0802292	0.101449	0.105651	0.0957765	0.189583	0.199405	0.133501	0.174163	0.023467

## Sheet: mutSOD1 MN VCP-interactors_153 
Unique VCP-interacting proteins in SOD1+/A4V MN on day 35			Spec count Ratio (Spec count of precipitated protein/spec count of VCP)
Locus	Gene name	Description	SOD1+/A4V Exp.1	SOD1+/A4V Exp.2	SOD1+/A4V Exp.3	SOD1+/A4V AVG
Q9BTE6	AARSD1	Alanyl-tRNA editing protein Aarsd1 OS=Homo sapiens GN=AARSD1 PE=1 SV=2	0.00286533	0.00241546	0.002457	0.00257926
O14639	ABLIM1	Actin-binding LIM protein 1 OS=Homo sapiens GN=ABLIM1 PE=1 SV=3	0.00286533	0.00241546	0.002457	0.00257926
Q13085	ACACA	Acetyl-CoA carboxylase 1 OS=Homo sapiens GN=ACACA PE=1 SV=2	0.00573066	0.0120773	0.012285	0.010031
P24752	ACAT1	Acetyl-CoA acetyltransferase, mitochondrial OS=Homo sapiens GN=ACAT1 PE=1 SV=1	0.00286533	0.00483092	0.00982801	0.00584142
Q9BWD1	ACAT2	Acetyl-CoA acetyltransferase, cytosolic OS=Homo sapiens GN=ACAT2 PE=1 SV=2	0.00286533	0.00241546	0.002457	0.00257926
P60709	ACTB	Actin, cytoplasmic 1 OS=Homo sapiens GN=ACTB PE=1 SV=1	0.2149	0.222222	0.228501	0.221874
P63261	ACTG1	Actin, cytoplasmic 2 OS=Homo sapiens GN=ACTG1 PE=1 SV=1	0.2149	0.222222	0.228501	0.221874
Q9UPQ3	AGAP1	Arf-GAP with GTPase, ANK repeat and PH domain-containing protein 1 OS=Homo sapiens GN=AGAP1 PE=1 SV=4	0.00286533	0.00483092	0.004914	0.00420342
Q02952	AKAP12	A-kinase anchor protein 12 OS=Homo sapiens GN=AKAP12 PE=1 SV=4	0.0200573	0.031401	0.029484	0.0269808
P51648	ALDH3A2	Fatty aldehyde dehydrogenase OS=Homo sapiens GN=ALDH3A2 PE=1 SV=1	0.00286533	0.00483092	0.002457	0.00338442
P30038	ALDH4A1	Delta-1-pyrroline-5-carboxylate dehydrogenase, mitochondrial OS=Homo sapiens GN=ALDH4A1 PE=1 SV=3	0.00286533	0.00483092	0.002457	0.00338442
P51649	ALDH5A1	Succinate-semialdehyde dehydrogenase, mitochondrial OS=Homo sapiens GN=ALDH5A1 PE=1 SV=2	0.00859599	0.00724638	0.012285	0.00937579
P56377	AP1S2	AP-1 complex subunit sigma-2 OS=Homo sapiens GN=AP1S2 PE=1 SV=1	0.00286533	0.00241546	0.002457	0.00257926
O95782	AP2A1	AP-2 complex subunit alpha-1 OS=Homo sapiens GN=AP2A1 PE=1 SV=3	0.017192	0.0241546	0.02457	0.0219722
P18085	ARF4	ADP-ribosylation factor 4 OS=Homo sapiens GN=ARF4 PE=1 SV=3	0.00286533	0.00483092	0.00737101	0.00502242
Q8N6H7	ARFGAP2	ADP-ribosylation factor GTPase-activating protein 2 OS=Homo sapiens GN=ARFGAP2 PE=1 SV=1	0.00286533	0.00483092	0.004914	0.00420342
P59998	ARPC4	Actin-related protein 2/3 complex subunit 4 OS=Homo sapiens GN=ARPC4 PE=1 SV=3	0.00286533	0.00724638	0.00737101	0.00582757
P05026	ATP1B1	Sodium/potassium-transporting ATPase subunit beta-1 OS=Homo sapiens GN=ATP1B1 PE=1 SV=1	0.00286533	0.00483092	0.002457	0.00338442
P36542	ATP5C1	ATP synthase subunit gamma, mitochondrial OS=Homo sapiens GN=ATP5C1 PE=1 SV=1	0.00573066	0.00483092	0.00737101	0.00597753
Q9ULU8	CADPS	Calcium-dependent secretion activator 1 OS=Homo sapiens GN=CADPS PE=1 SV=3	0.00573066	0.0169082	0.014742	0.0124603
P62158	CALM1	Calmodulin OS=Homo sapiens GN=CALM1 PE=1 SV=2	0.017192	0.0120773	0.012285	0.0138514
Q86VP6	CAND1	Cullin-associated NEDD8-dissociated protein 1 OS=Homo sapiens GN=CAND1 PE=1 SV=2	0.00573066	0.00724638	0.004914	0.00596368
P07384	CAPN1	Calpain-1 catalytic subunit OS=Homo sapiens GN=CAPN1 PE=1 SV=1	0.00573066	0.00241546	0.004914	0.00435337
P55290	CDH13	Cadherin-13 OS=Homo sapiens GN=CDH13 PE=1 SV=1	0.00286533	0.00241546	0.002457	0.00257926
Q9BY43	CHMP4A	Charged multivesicular body protein 4a OS=Homo sapiens GN=CHMP4A PE=1 SV=3	0.00286533	0.00483092	0.004914	0.00420342
Q07065	CKAP4	Cytoskeleton-associated protein 4 OS=Homo sapiens GN=CKAP4 PE=1 SV=2	0.0200573	0.0193237	0.017199	0.01886
P78357	CNTNAP1	Contactin-associated protein 1 OS=Homo sapiens GN=CNTNAP1 PE=1 SV=1	0.00286533	0.00483092	0.004914	0.00420342
Q9BR76	CORO1B	Coronin-1B OS=Homo sapiens GN=CORO1B PE=1 SV=1	0.00286533	0.00241546	0.002457	0.00257926
Q99829	CPNE1	Copine-1 OS=Homo sapiens GN=CPNE1 PE=1 SV=1	0.00286533	0.00483092	0.00982801	0.00584142
O75390	CS	Citrate synthase, mitochondrial OS=Homo sapiens GN=CS PE=1 SV=2	0.00573066	0.00483092	0.00737101	0.00597753
P26232	CTNNA2	Catenin alpha-2 OS=Homo sapiens GN=CTNNA2 PE=1 SV=5	0.025788	0.0217391	0.022113	0.0232134
Q13620	CUL4B	Cullin-4B OS=Homo sapiens GN=CUL4B PE=1 SV=4	0.00859599	0.00241546	0.00737101	0.00612748
P00387	CYB5R3	NADH-cytochrome b5 reductase 3 OS=Homo sapiens GN=CYB5R3 PE=1 SV=3	0.00573066	0.00483092	0.00737101	0.00597753
O00273	DFFA	DNA fragmentation factor subunit alpha OS=Homo sapiens GN=DFFA PE=1 SV=1	0.00859599	0.00966184	0.00982801	0.00936194
Q9NP97	DYNLRB1	Dynein light chain roadblock-type 1 OS=Homo sapiens GN=DYNLRB1 PE=1 SV=3	0.00859599	0.00724638	0.002457	0.00609979
Q8TF09	DYNLRB2	Dynein light chain roadblock-type 2 OS=Homo sapiens GN=DYNLRB2 PE=1 SV=1	0.00859599	0.00724638	0.002457	0.00609979
P42126	ECI1	Enoyl-CoA delta isomerase 1, mitochondrial OS=Homo sapiens GN=ECI1 PE=1 SV=1	0.00286533	0.00483092	0.002457	0.00338442
Q05639	EEF1A2	Elongation factor 1-alpha 2 OS=Homo sapiens GN=EEF1A2 PE=1 SV=1	0.0114613	0.0120773	0.00737101	0.0103032
Q9Y262	EIF3L	Eukaryotic translation initiation factor 3 subunit L OS=Homo sapiens GN=EIF3L PE=1 SV=1	0.00286533	0.00241546	0.004914	0.00339826
Q15056	EIF4H	Eukaryotic translation initiation factor 4H OS=Homo sapiens GN=EIF4H PE=1 SV=5	0.00286533	0.00241546	0.002457	0.00257926
O94919	ENDOD1	Endonuclease domain-containing 1 protein OS=Homo sapiens GN=ENDOD1 PE=1 SV=2	0.00286533	0.00483092	0.00982801	0.00584142
P13804	ETFA	Electron transfer flavoprotein subunit alpha, mitochondrial OS=Homo sapiens GN=ETFA PE=1 SV=1	0.00286533	0.00483092	0.004914	0.00420342
P38117	ETFB	Electron transfer flavoprotein subunit beta OS=Homo sapiens GN=ETFB PE=1 SV=3	0.00859599	0.00241546	0.00737101	0.00612748
A8MVW0	FAM171A2	Protein FAM171A2 OS=Homo sapiens GN=FAM171A2 PE=1 SV=1	0.00286533	0.00241546	0.00737101	0.00421727
Q8TDW7	FAT3	Protocadherin Fat 3 OS=Homo sapiens GN=FAT3 PE=2 SV=2	0.00286533	0.00483092	0.004914	0.00420342
P62942	FKBP1A	Peptidyl-prolyl cis-trans isomerase FKBP1A OS=Homo sapiens GN=FKBP1A PE=1 SV=2	0.00573066	0.00724638	0.004914	0.00596368
Q13045	FLII	Protein flightless-1 homolog OS=Homo sapiens GN=FLII PE=1 SV=2	0.00286533	0.00483092	0.004914	0.00420342
Q9H0R8	GABARAPL1	Gamma-aminobutyric acid receptor-associated protein-like 1 OS=Homo sapiens GN=GABARAPL1 PE=1 SV=1	0.00286533	0.00724638	0.004914	0.00500857
P41250	GARS	Glycine--tRNA ligase OS=Homo sapiens GN=GARS PE=1 SV=3	0.0143266	0.00483092	0.012285	0.0104809
Q96MZ0	GDAP1L1	Ganglioside-induced differentiation-associated protein 1-like 1 OS=Homo sapiens GN=GDAP1L1 PE=2 SV=2	0.00859599	0.00483092	0.00982801	0.00775164
P35754	GLRX	Glutaredoxin-1 OS=Homo sapiens GN=GLRX PE=1 SV=2	0.00286533	0.00241546	0.004914	0.00339826
O94925	GLS	Glutaminase kidney isoform, mitochondrial OS=Homo sapiens GN=GLS PE=1 SV=1	0.00286533	0.00483092	0.004914	0.00420342
P49448	GLUD2	Glutamate dehydrogenase 2, mitochondrial OS=Homo sapiens GN=GLUD2 PE=1 SV=2	0.00286533	0.00241546	0.004914	0.00339826
P50148	GNAQ	Guanine nucleotide-binding protein G(q) subunit alpha OS=Homo sapiens GN=GNAQ PE=1 SV=4	0.00286533	0.00966184	0.002457	0.00499472
P28161	GSTM2	Glutathione S-transferase Mu 2 OS=Homo sapiens GN=GSTM2 PE=1 SV=2	0.00286533	0.00241546	0.004914	0.00339826
P57053	H2BFS	Histone H2B type F-S OS=Homo sapiens GN=H2BFS PE=1 SV=2	0.017192	0.0144928	0.022113	0.0179326
Q9NQE9	HINT3	Histidine triad nucleotide-binding protein 3 OS=Homo sapiens GN=HINT3 PE=1 SV=1	0.00286533	0.00483092	0.004914	0.00420342
P06899	HIST1H2BJ	Histone H2B type 1-J OS=Homo sapiens GN=HIST1H2BJ PE=1 SV=3	0.025788	0.0120773	0.022113	0.0199928
O60814	HIST1H2BK	Histone H2B type 1-K OS=Homo sapiens GN=HIST1H2BK PE=1 SV=3	0.017192	0.0144928	0.022113	0.0179326
Q9UK76	HN1	Hematological and neurological expressed 1 protein OS=Homo sapiens GN=HN1 PE=1 SV=3	0.00859599	0.00724638	0.00737101	0.00773779
P09651	HNRNPA1	Heterogeneous nuclear ribonucleoprotein A1 OS=Homo sapiens GN=HNRNPA1 PE=1 SV=5	0.00286533	0.0120773	0.00737101	0.00743788
Q14103	HNRNPD	Heterogeneous nuclear ribonucleoprotein D0 OS=Homo sapiens GN=HNRNPD PE=1 SV=1	0.00573066	0.00724638	0.004914	0.00596368
Q99714	HSD17B10	3-hydroxyacyl-CoA dehydrogenase type-2 OS=Homo sapiens GN=HSD17B10 PE=1 SV=3	0.0143266	0.0193237	0.012285	0.0153118
P61604	HSPE1	10 kDa heat shock protein, mitochondrial OS=Homo sapiens GN=HSPE1 PE=1 SV=2	0.00859599	0.00724638	0.00737101	0.00773779
Q9Y6M1	IGF2BP2	Insulin-like growth factor 2 mRNA-binding protein 2 OS=Homo sapiens GN=IGF2BP2 PE=1 SV=2	0.00286533	0.00483092	0.004914	0.00420342
Q6DN90	IQSEC1	IQ motif and SEC7 domain-containing protein 1 OS=Homo sapiens GN=IQSEC1 PE=1 SV=1	0.00286533	0.00483092	0.004914	0.00420342
Q96CX2	KCTD12	BTB/POZ domain-containing protein KCTD12 OS=Homo sapiens GN=KCTD12 PE=1 SV=1	0.00286533	0.00483092	0.002457	0.00338442
P50851	LRBA	Lipopolysaccharide-responsive and beige-like anchor protein OS=Homo sapiens GN=LRBA PE=1 SV=4	0.00286533	0.00241546	0.00737101	0.00421727
Q9Y608	LRRFIP2	Leucine-rich repeat flightless-interacting protein 2 OS=Homo sapiens GN=LRRFIP2 PE=1 SV=1	0.00286533	0.00483092	0.004914	0.00420342
P11137	MAP2	Microtubule-associated protein 2 OS=Homo sapiens GN=MAP2 PE=1 SV=4	0.0544413	0.0555556	0.044226	0.0514076
Q9P2K5	MYEF2	Myelin expression factor 2 OS=Homo sapiens GN=MYEF2 PE=1 SV=3	0.00286533	0.00241546	0.002457	0.00257926
P19105	MYL12A	Myosin regulatory light chain 12A OS=Homo sapiens GN=MYL12A PE=1 SV=2	0.0143266	0.0169082	0.00982801	0.0136876
O14950	MYL12B	Myosin regulatory light chain 12B OS=Homo sapiens GN=MYL12B PE=1 SV=2	0.0143266	0.0169082	0.00982801	0.0136876
P60660	MYL6	Myosin light polypeptide 6 OS=Homo sapiens GN=MYL6 PE=1 SV=2	0.00859599	0.0120773	0.00737101	0.0093481
Q9UJ70	NAGK	N-acetyl-D-glucosamine kinase OS=Homo sapiens GN=NAGK PE=1 SV=4	0.00859599	0.00241546	0.004914	0.00530848
Q99733	NAP1L4	Nucleosome assembly protein 1-like 4 OS=Homo sapiens GN=NAP1L4 PE=1 SV=1	0.0114613	0.0120773	0.00737101	0.0103032
Q15233	NONO	Non-POU domain-containing octamer-binding protein OS=Homo sapiens GN=NONO PE=1 SV=4	0.00859599	0.00483092	0.00737101	0.00693264
Q8IVD9	NUDCD3	NudC domain-containing protein 3 OS=Homo sapiens GN=NUDCD3 PE=1 SV=3	0.00286533	0.00241546	0.002457	0.00257926
Q02218	OGDH	2-oxoglutarate dehydrogenase, mitochondrial OS=Homo sapiens GN=OGDH PE=1 SV=3	0.00286533	0.00724638	0.004914	0.00500857
Q13310	PABPC4	Polyadenylate-binding protein 4 OS=Homo sapiens GN=PABPC4 PE=1 SV=1	0.00286533	0.00966184	0.00737101	0.00663272
Q07343	PDE4B	cAMP-specific 3',5'-cyclic phosphodiesterase 4B OS=Homo sapiens GN=PDE4B PE=1 SV=1	0.00286533	0.00241546	0.00737101	0.00421727
P30101	PDIA3	Protein disulfide-isomerase A3 OS=Homo sapiens GN=PDIA3 PE=1 SV=4	0.017192	0.0193237	0.029484	0.0219999
P13667	PDIA4	Protein disulfide-isomerase A4 OS=Homo sapiens GN=PDIA4 PE=1 SV=2	0.00286533	0.00241546	0.004914	0.00339826
Q15084	PDIA6	Protein disulfide-isomerase A6 OS=Homo sapiens GN=PDIA6 PE=1 SV=1	0.00573066	0.0120773	0.002457	0.00675499
Q9UBV8	PEF1	Peflin OS=Homo sapiens GN=PEF1 PE=1 SV=1	0.00573066	0.00241546	0.004914	0.00435337
O60925	PFDN1	Prefoldin subunit 1 OS=Homo sapiens GN=PFDN1 PE=1 SV=2	0.0114613	0.00483092	0.004914	0.00706875
P17858	PFKL	6-phosphofructokinase, liver type OS=Homo sapiens GN=PFKL PE=1 SV=6	0.00286533	0.00483092	0.002457	0.00338442
P07737	PFN1	Profilin-1 OS=Homo sapiens GN=PFN1 PE=1 SV=2	0.0114613	0.00483092	0.00982801	0.00870675
P18669	PGAM1	Phosphoglycerate mutase 1 OS=Homo sapiens GN=PGAM1 PE=1 SV=2	0.00573066	0.00483092	0.004914	0.00515853
P52209	PGD	6-phosphogluconate dehydrogenase, decarboxylating OS=Homo sapiens GN=PGD PE=1 SV=3	0.0114613	0.00966184	0.014742	0.0119551
Q6PCE3	PGM2L1	Glucose 1,6-bisphosphate synthase OS=Homo sapiens GN=PGM2L1 PE=1 SV=3	0.00573066	0.00483092	0.002457	0.00433953
Q99623	PHB2	Prohibitin-2 OS=Homo sapiens GN=PHB2 PE=1 SV=2	0.0401146	0.0289855	0.029484	0.0328614
O43175	PHGDH	D-3-phosphoglycerate dehydrogenase OS=Homo sapiens GN=PHGDH PE=1 SV=4	0.00286533	0.00241546	0.002457	0.00257926
Q86UU1	PHLDB1	Pleckstrin homology-like domain family B member 1 OS=Homo sapiens GN=PHLDB1 PE=1 SV=1	0.00286533	0.00483092	0.002457	0.00338442
P42356	PI4KA	Phosphatidylinositol 4-kinase alpha OS=Homo sapiens GN=PI4KA PE=1 SV=3	0.00286533	0.00483092	0.002457	0.00338442
O75334	PPFIA2	Liprin-alpha-2 OS=Homo sapiens GN=PPFIA2 PE=1 SV=2	0.00286533	0.00241546	0.002457	0.00257926
P62937	PPIA	Peptidyl-prolyl cis-trans isomerase A OS=Homo sapiens GN=PPIA PE=1 SV=2	0.0458453	0.0289855	0.044226	0.0396856
Q15435	PPP1R7	Protein phosphatase 1 regulatory subunit 7 OS=Homo sapiens GN=PPP1R7 PE=1 SV=1	0.00286533	0.00724638	0.004914	0.00500857
P30153	PPP2R1A	Serine/threonine-protein phosphatase 2A 65 kDa regulatory subunit A alpha isoform OS=Homo sapiens GN=PPP2R1A PE=1 SV=4	0.00859599	0.0120773	0.00737101	0.0093481
P63151	PPP2R2A	Serine/threonine-protein phosphatase 2A 55 kDa regulatory subunit B alpha isoform OS=Homo sapiens GN=PPP2R2A PE=1 SV=1	0.00286533	0.00241546	0.002457	0.00257926
Q00005	PPP2R2B	Serine/threonine-protein phosphatase 2A 55 kDa regulatory subunit B beta isoform OS=Homo sapiens GN=PPP2R2B PE=1 SV=1	0.00286533	0.00241546	0.002457	0.00257926
Q66LE6	PPP2R2D	Serine/threonine-protein phosphatase 2A 55 kDa regulatory subunit B delta isoform OS=Homo sapiens GN=PPP2R2D PE=2 SV=1	0.00286533	0.00241546	0.002457	0.00257926
Q06830	PRDX1	Peroxiredoxin-1 OS=Homo sapiens GN=PRDX1 PE=1 SV=1	0.0286533	0.0217391	0.02457	0.0249875
P10644	PRKAR1A	cAMP-dependent protein kinase type I-alpha regulatory subunit OS=Homo sapiens GN=PRKAR1A PE=1 SV=1	0.00286533	0.00241546	0.002457	0.00257926
O14818	PSMA7	Proteasome subunit alpha type-7 OS=Homo sapiens GN=PSMA7 PE=1 SV=1	0.017192	0.0120773	0.012285	0.0138514
P28072	PSMB6	Proteasome subunit beta type-6 OS=Homo sapiens GN=PSMB6 PE=1 SV=4	0.00286533	0.00483092	0.004914	0.00420342
P55036	PSMD4	26S proteasome non-ATPase regulatory subunit 4 OS=Homo sapiens GN=PSMD4 PE=1 SV=1	0.00286533	0.0120773	0.00982801	0.00825688
Q15907	RAB11B	Ras-related protein Rab-11B OS=Homo sapiens GN=RAB11B PE=1 SV=4	0.00573066	0.00241546	0.00737101	0.00517238
P20338	RAB4A	Ras-related protein Rab-4A OS=Homo sapiens GN=RAB4A PE=1 SV=3	0.00573066	0.00724638	0.004914	0.00596368
P20339	RAB5A	Ras-related protein Rab-5A OS=Homo sapiens GN=RAB5A PE=1 SV=2	0.00286533	0.00241546	0.002457	0.00257926
P38159	RBMX	RNA-binding motif protein, X chromosome OS=Homo sapiens GN=RBMX PE=1 SV=3	0.00286533	0.00241546	0.002457	0.00257926
Q96E39	RBMXL1	RNA binding motif protein, X-linked-like-1 OS=Homo sapiens GN=RBMXL1 PE=1 SV=1	0.00286533	0.00241546	0.002457	0.00257926
P07949	RET	Proto-oncogene tyrosine-protein kinase receptor Ret OS=Homo sapiens GN=RET PE=1 SV=3	0.0200573	0.0144928	0.002457	0.0123357
P40429	RPL13A	60S ribosomal protein L13a OS=Homo sapiens GN=RPL13A PE=1 SV=2	0.00286533	0.00241546	0.002457	0.00257926
P35268	RPL22	60S ribosomal protein L22 OS=Homo sapiens GN=RPL22 PE=1 SV=2	0.00573066	0.00724638	0.00737101	0.00678268
P62899	RPL31	60S ribosomal protein L31 OS=Homo sapiens GN=RPL31 PE=1 SV=1	0.0143266	0.0144928	0.012285	0.0137015
P32969	RPL9	60S ribosomal protein L9 OS=Homo sapiens GN=RPL9 PE=1 SV=1	0.00286533	0.00241546	0.002457	0.00257926
P62857	RPS28	40S ribosomal protein S28 OS=Homo sapiens GN=RPS28 PE=1 SV=1	0.00286533	0.00241546	0.002457	0.00257926
P61247	RPS3A	40S ribosomal protein S3a OS=Homo sapiens GN=RPS3A PE=1 SV=2	0.0114613	0.0193237	0.019656	0.0168137
P62241	RPS8	40S ribosomal protein S8 OS=Homo sapiens GN=RPS8 PE=1 SV=2	0.0200573	0.0217391	0.019656	0.0204842
Q9Y265	RUVBL1	RuvB-like 1 OS=Homo sapiens GN=RUVBL1 PE=1 SV=1	0.00286533	0.00966184	0.00737101	0.00663272
Q6SZW1	SARM1	Sterile alpha and TIR motif-containing protein 1 OS=Homo sapiens GN=SARM1 PE=1 SV=1	0.00286533	0.00724638	0.002457	0.00418957
P82979	SARNP	SAP domain-containing ribonucleoprotein OS=Homo sapiens GN=SARNP PE=1 SV=3	0.00286533	0.00724638	0.012285	0.00746557
O95248	SBF1	Myotubularin-related protein 5 OS=Homo sapiens GN=SBF1 PE=1 SV=3	0.00286533	0.00483092	0.002457	0.00338442
O14828	SCAMP3	Secretory carrier-associated membrane protein 3 OS=Homo sapiens GN=SCAMP3 PE=1 SV=3	0.00573066	0.00483092	0.00737101	0.00597753
P13521	SCG2	Secretogranin-2 OS=Homo sapiens GN=SCG2 PE=1 SV=2	0.00573066	0.00483092	0.00737101	0.00597753
O94979	SEC31A	Protein transport protein Sec31A OS=Homo sapiens GN=SEC31A PE=1 SV=3	0.00286533	0.00724638	0.002457	0.00418957
Q01105	SET	Protein SET OS=Homo sapiens GN=SET PE=1 SV=3	0.00573066	0.00241546	0.002457	0.00353437
Q9H299	SH3BGRL3	SH3 domain-binding glutamic acid-rich-like protein 3 OS=Homo sapiens GN=SH3BGRL3 PE=1 SV=1	0.00573066	0.00241546	0.004914	0.00435337
Q9NR46	SH3GLB2	Endophilin-B2 OS=Homo sapiens GN=SH3GLB2 PE=1 SV=1	0.00286533	0.00966184	0.00737101	0.00663272
P29353	SHC1	SHC-transforming protein 1 OS=Homo sapiens GN=SHC1 PE=1 SV=4	0.00859599	0.00483092	0.002457	0.00529464
Q02978	SLC25A11	Mitochondrial 2-oxoglutarate/malate carrier protein OS=Homo sapiens GN=SLC25A11 PE=1 SV=3	0.00286533	0.00241546	0.004914	0.00339826
O75746	SLC25A12	Calcium-binding mitochondrial carrier protein Aralar1 OS=Homo sapiens GN=SLC25A12 PE=1 SV=2	0.00573066	0.00483092	0.002457	0.00433953
Q9UJS0	SLC25A13	Calcium-binding mitochondrial carrier protein Aralar2 OS=Homo sapiens GN=SLC25A13 PE=1 SV=2	0.00573066	0.00483092	0.002457	0.00433953
P62314	SNRPD1	Small nuclear ribonucleoprotein Sm D1 OS=Homo sapiens GN=SNRPD1 PE=1 SV=1	0.00573066	0.0169082	0.017199	0.0132793
P04179	SOD2	Superoxide dismutase [Mn], mitochondrial OS=Homo sapiens GN=SOD2 PE=1 SV=2	0.00286533	0.00241546	0.002457	0.00257926
O60271	SPAG9	C-Jun-amino-terminal kinase-interacting protein 4 OS=Homo sapiens GN=SPAG9 PE=1 SV=4	0.00286533	0.00483092	0.002457	0.00338442
O43295	SRGAP3	SLIT-ROBO Rho GTPase-activating protein 3 OS=Homo sapiens GN=SRGAP3 PE=1 SV=3	0.00286533	0.00724638	0.004914	0.00500857
Q93045	STMN2	Stathmin-2 OS=Homo sapiens GN=STMN2 PE=1 SV=3	0.00286533	0.00241546	0.002457	0.00257926
Q9Y3F4	STRAP	Serine-threonine kinase receptor-associated protein OS=Homo sapiens GN=STRAP PE=1 SV=1	0.00859599	0.00966184	0.00737101	0.00854294
Q16623	STX1A	Syntaxin-1A OS=Homo sapiens GN=STX1A PE=1 SV=1	0.00573066	0.00241546	0.004914	0.00435337
P17600	SYN1	Synapsin-1 OS=Homo sapiens GN=SYN1 PE=1 SV=3	0.00286533	0.00966184	0.004914	0.00581372
Q92734	TFG	Protein TFG OS=Homo sapiens GN=TFG PE=1 SV=2	0.00286533	0.00241546	0.004914	0.00339826
P07101	TH	Tyrosine 3-monooxygenase OS=Homo sapiens GN=TH PE=1 SV=5	0.00859599	0.00241546	0.00737101	0.00612748
Q9H4B7	TUBB1	Tubulin beta-1 chain OS=Homo sapiens GN=TUBB1 PE=1 SV=1	0.0630372	0.0483092	0.0515971	0.0543145
P10599	TXN	Thioredoxin OS=Homo sapiens GN=TXN PE=1 SV=3	0.00859599	0.00966184	0.012285	0.0101809
P62987	UBA52	Ubiquitin-60S ribosomal protein L40 OS=Homo sapiens GN=UBA52 PE=1 SV=2	0.0601719	0.0700483	0.0589681	0.0630628
P0CG47	UBB	Polyubiquitin-B OS=Homo sapiens GN=UBB PE=1 SV=1	0.0601719	0.0700483	0.0589681	0.0630628
P0CG48	UBC	Polyubiquitin-C OS=Homo sapiens GN=UBC PE=1 SV=3	0.0601719	0.0700483	0.0589681	0.0630628
Q9UMX0	UBQLN1	Ubiquilin-1 OS=Homo sapiens GN=UBQLN1 PE=1 SV=2	0.0114613	0.0120773	0.017199	0.0135792
P09936	UCHL1	Ubiquitin carboxyl-terminal hydrolase isozyme L1 OS=Homo sapiens GN=UCHL1 PE=1 SV=2	0.017192	0.0241546	0.017199	0.0195152
P61758	VBP1	Prefoldin subunit 3 OS=Homo sapiens GN=VBP1 PE=1 SV=3	0.00859599	0.00483092	0.012285	0.00857064
Q96QK1	VPS35	Vacuolar protein sorting-associated protein 35 OS=Homo sapiens GN=VPS35 PE=1 SV=2	0.00859599	0.00724638	0.012285	0.00937579

## Sheet: ctrSOD1 MN VCP-interactors 157 
Unique VCP-interacting proteins in SOD1+/+ MN on day 35			Spec count Ratio (Spec count of precipitated protein/spec count of VCP)
Locus	Gene name	Description	SOD1+/+ Exp.1	SOD1+/+ Exp.2	SOD1+/+ Exp.3	SOD1+/+ AVG
P49588	AARS	Alanine--tRNA ligase, cytoplasmic OS=Homo sapiens GN=AARS PE=1 SV=2	0.00208333	0.0119048	0.00755668	0.00718159
O95870	ABHD16A	Abhydrolase domain-containing protein 16A OS=Homo sapiens GN=ABHD16A PE=1 SV=3	0.00208333	0.00892857	0.00503778	0.0053499
P23526	AHCY	Adenosylhomocysteinase OS=Homo sapiens GN=AHCY PE=1 SV=4	0.00208333	0.00297619	0.00251889	0.00252614
Q99996	AKAP9	A-kinase anchor protein 9 OS=Homo sapiens GN=AKAP9 PE=1 SV=3	0.0125	0.0535714	0.0176322	0.0279012
P30837	ALDH1B1	Aldehyde dehydrogenase X, mitochondrial OS=Homo sapiens GN=ALDH1B1 PE=1 SV=3	0.00416667	0.00297619	0.00251889	0.00322058
Q01433	AMPD2	AMP deaminase 2 OS=Homo sapiens GN=AMPD2 PE=1 SV=2	0.00625	0.0119048	0.00503778	0.00773085
P07355	ANXA2	Annexin A2 OS=Homo sapiens GN=ANXA2 PE=1 SV=2	0.0770833	0.119048	0.103275	0.0998018
P52565	ARHGDIA	Rho GDP-dissociation inhibitor 1 OS=Homo sapiens GN=ARHGDIA PE=1 SV=3	0.00208333	0.00595238	0.00503778	0.00435783
O15143	ARPC1B	Actin-related protein 2/3 complex subunit 1B OS=Homo sapiens GN=ARPC1B PE=1 SV=3	0.00208333	0.00297619	0.00503778	0.00336577
O15145	ARPC3	Actin-related protein 2/3 complex subunit 3 OS=Homo sapiens GN=ARPC3 PE=1 SV=3	0.00208333	0.00297619	0.00251889	0.00252614
O15511	ARPC5	Actin-related protein 2/3 complex subunit 5 OS=Homo sapiens GN=ARPC5 PE=1 SV=3	0.00208333	0.00297619	0.00251889	0.00252614
Q16720	ATP2B3	Plasma membrane calcium-transporting ATPase 3 OS=Homo sapiens GN=ATP2B3 PE=1 SV=3	0.0125	0.014881	0.0151134	0.0141648
P23634	ATP2B4	Plasma membrane calcium-transporting ATPase 4 OS=Homo sapiens GN=ATP2B4 PE=1 SV=2	0.0125	0.014881	0.0151134	0.0141648
P48047	ATP5O	ATP synthase subunit O, mitochondrial OS=Homo sapiens GN=ATP5O PE=1 SV=1	0.00833333	0.0238095	0.0125945	0.0149124
O75348	ATP6V1G1	V-type proton ATPase subunit G 1 OS=Homo sapiens GN=ATP6V1G1 PE=1 SV=3	0.00625	0.00892857	0.00251889	0.00589915
Q9UI12	ATP6V1H	V-type proton ATPase subunit H OS=Homo sapiens GN=ATP6V1H PE=1 SV=1	0.00416667	0.0178571	0.0176322	0.0132187
P53004	BLVRA	Biliverdin reductase A OS=Homo sapiens GN=BLVRA PE=1 SV=2	0.00208333	0.00297619	0.00251889	0.00252614
P47755	CAPZA2	F-actin-capping protein subunit alpha-2 OS=Homo sapiens GN=CAPZA2 PE=1 SV=3	0.00625	0.0119048	0.00755668	0.00857048
Q6P1N0	CC2D1A	Coiled-coil and C2 domain-containing protein 1A OS=Homo sapiens GN=CC2D1A PE=1 SV=1	0.00208333	0.00297619	0.00251889	0.00252614
Q8N163	CCAR2	Cell cycle and apoptosis regulator protein 2 OS=Homo sapiens GN=CCAR2 PE=1 SV=2	0.00416667	0.00892857	0.00251889	0.00520471
Q8IVM0	CCDC50	Coiled-coil domain-containing protein 50 OS=Homo sapiens GN=CCDC50 PE=1 SV=1	0.00208333	0.00297619	0.00251889	0.00252614
Q16204	CCDC6	Coiled-coil domain-containing protein 6 OS=Homo sapiens GN=CCDC6 PE=1 SV=2	0.00416667	0.00595238	0.00251889	0.00421265
Q3V6T2	CCDC88A	Girdin OS=Homo sapiens GN=CCDC88A PE=1 SV=2	0.00416667	0.00892857	0.00251889	0.00520471
Q7Z6B0	CCDC91	Coiled-coil domain-containing protein 91 OS=Homo sapiens GN=CCDC91 PE=1 SV=2	0.00208333	0.00595238	0.00251889	0.0035182
P19022	CDH2	Cadherin-2 OS=Homo sapiens GN=CDH2 PE=1 SV=4	0.00833333	0.0119048	0.00251889	0.00758566
P28329	CHAT	Choline O-acetyltransferase OS=Homo sapiens GN=CHAT PE=1 SV=4	0.00208333	0.00595238	0.00503778	0.00435783
O96005	CLPTM1	Cleft lip and palate transmembrane protein 1 OS=Homo sapiens GN=CLPTM1 PE=1 SV=1	0.00208333	0.00595238	0.00251889	0.0035182
Q8NFW8	CMAS	N-acylneuraminate cytidylyltransferase OS=Homo sapiens GN=CMAS PE=1 SV=2	0.00208333	0.00297619	0.00503778	0.00336577
Q12860	CNTN1	Contactin-1 OS=Homo sapiens GN=CNTN1 PE=1 SV=1	0.00208333	0.00892857	0.00251889	0.00451027
P53621	COPA	Coatomer subunit alpha OS=Homo sapiens GN=COPA PE=1 SV=2	0.00208333	0.00297619	0.00251889	0.00252614
Q9UNS2	COPS3	COP9 signalosome complex subunit 3 OS=Homo sapiens GN=COPS3 PE=1 SV=3	0.00208333	0.00297619	0.00251889	0.00252614
Q9BT78	COPS4	COP9 signalosome complex subunit 4 OS=Homo sapiens GN=COPS4 PE=1 SV=1	0.00416667	0.00595238	0.00251889	0.00421265
Q99627	COPS8	COP9 signalosome complex subunit 8 OS=Homo sapiens GN=COPS8 PE=1 SV=1	0.00416667	0.00892857	0.00251889	0.00520471
Q9ULV4	CORO1C	Coronin-1C OS=Homo sapiens GN=CORO1C PE=1 SV=1	0.01875	0.0238095	0.0125945	0.0183847
P48730	CSNK1D	Casein kinase I isoform delta OS=Homo sapiens GN=CSNK1D PE=1 SV=2	0.00416667	0.00892857	0.00251889	0.00520471
P35221	CTNNA1	Catenin alpha-1 OS=Homo sapiens GN=CTNNA1 PE=1 SV=1	0.00625	0.00892857	0.0125945	0.00925768
Q9UJW0	DCTN4	Dynactin subunit 4 OS=Homo sapiens GN=DCTN4 PE=1 SV=1	0.00208333	0.00595238	0.00503778	0.00435783
Q08211	DHX9	ATP-dependent RNA helicase A OS=Homo sapiens GN=DHX9 PE=1 SV=4	0.00208333	0.0119048	0.00503778	0.00634196
Q96HU8	DIRAS2	GTP-binding protein Di-Ras2 OS=Homo sapiens GN=DIRAS2 PE=1 SV=1	0.00208333	0.00297619	0.00251889	0.00252614
Q96N67	DOCK7	Dedicator of cytokinesis protein 7 OS=Homo sapiens GN=DOCK7 PE=1 SV=4	0.00416667	0.0238095	0.00755668	0.0118443
Q02413	DSG1	Desmoglein-1 OS=Homo sapiens GN=DSG1 PE=1 SV=2	0.00625	0.00297619	0.00755668	0.00559429
Q03001	DST	Dystonin OS=Homo sapiens GN=DST PE=1 SV=4	0.00625	0.0178571	0.00503778	0.00971498
O14576	DYNC1I1	Cytoplasmic dynein 1 intermediate chain 1 OS=Homo sapiens GN=DYNC1I1 PE=1 SV=2	0.00833333	0.0238095	0.00755668	0.0132332
Q7Z2Z2	EFTUD1	Elongation factor Tu GTP-binding domain-containing protein 1 OS=Homo sapiens GN=EFTUD1 PE=1 SV=2	0.00625	0.00595238	0.00251889	0.00490709
Q14232	EIF2B1	Translation initiation factor eIF-2B subunit alpha OS=Homo sapiens GN=EIF2B1 PE=1 SV=1	0.00416667	0.00595238	0.00251889	0.00421265
Q99613	EIF3C	Eukaryotic translation initiation factor 3 subunit C OS=Homo sapiens GN=EIF3C PE=1 SV=1	0.00208333	0.00297619	0.00251889	0.00252614
B5ME19	EIF3CL	Eukaryotic translation initiation factor 3 subunit C-like protein OS=Homo sapiens GN=EIF3CL PE=2 SV=1	0.00208333	0.00297619	0.00251889	0.00252614
O00303	EIF3F	Eukaryotic translation initiation factor 3 subunit F OS=Homo sapiens GN=EIF3F PE=1 SV=1	0.00416667	0.0119048	0.00755668	0.00787603
Q04637	EIF4G1	Eukaryotic translation initiation factor 4 gamma 1 OS=Homo sapiens GN=EIF4G1 PE=1 SV=4	0.00208333	0.00297619	0.00251889	0.00252614
Q9UBC2	EPS15L1	Epidermal growth factor receptor substrate 15-like 1 OS=Homo sapiens GN=EPS15L1 PE=1 SV=1	0.00416667	0.0119048	0.00755668	0.00787603
Q9UI08	EVL	Ena/VASP-like protein OS=Homo sapiens GN=EVL PE=1 SV=2	0.0104167	0.00892857	0.0125945	0.0106466
Q8IYI6	EXOC8	Exocyst complex component 8 OS=Homo sapiens GN=EXOC8 PE=1 SV=2	0.00208333	0.00297619	0.00251889	0.00252614
Q52LJ0	FAM98B	Protein FAM98B OS=Homo sapiens GN=FAM98B PE=1 SV=1	0.00208333	0.00595238	0.0125945	0.00687672
Q5D862	FLG2	Filaggrin-2 OS=Homo sapiens GN=FLG2 PE=1 SV=1	0.0125	0.00892857	0.0125945	0.011341
O75369	FLNB	Filamin-B OS=Homo sapiens GN=FLNB PE=1 SV=2	0.0125	0.0416667	0.0100756	0.0214141
Q14315	FLNC	Filamin-C OS=Homo sapiens GN=FLNC PE=1 SV=3	0.0208333	0.0446429	0.0125945	0.0260235
Q96AE4	FUBP1	Far upstream element-binding protein 1 OS=Homo sapiens GN=FUBP1 PE=1 SV=3	0.0166667	0.0267857	0.0125945	0.0186823
P04406	GAPDH	Glyceraldehyde-3-phosphate dehydrogenase OS=Homo sapiens GN=GAPDH PE=1 SV=3	0.0333333	0.0535714	0.0352645	0.0407231
Q14C86	GAPVD1	GTPase-activating protein and VPS9 domain-containing protein 1 OS=Homo sapiens GN=GAPVD1 PE=1 SV=2	0.00208333	0.00297619	0.00251889	0.00252614
P50395	GDI2	Rab GDP dissociation inhibitor beta OS=Homo sapiens GN=GDI2 PE=1 SV=2	0.0333333	0.0357143	0.0201511	0.0297329
Q9UJY5	GGA1	ADP-ribosylation factor-binding protein GGA1 OS=Homo sapiens GN=GGA1 PE=1 SV=1	0.00833333	0.00297619	0.00251889	0.00460947
Q9HC38	GLOD4	Glyoxalase domain-containing protein 4 OS=Homo sapiens GN=GLOD4 PE=1 SV=1	0.00416667	0.00595238	0.00251889	0.00421265
Q49A26	GLYR1	Putative oxidoreductase GLYR1 OS=Homo sapiens GN=GLYR1 PE=1 SV=3	0.00208333	0.00297619	0.00503778	0.00336577
Q7Z2K8	GPRIN1	G protein-regulated inducer of neurite outgrowth 1 OS=Homo sapiens GN=GPRIN1 PE=2 SV=2	0.00208333	0.00892857	0.00755668	0.00618953
P07305	H1F0	Histone H1.0 OS=Homo sapiens GN=H1F0 PE=1 SV=3	0.00416667	0.00297619	0.00503778	0.00406021
Q9P0M6	H2AFY2	Core histone macro-H2A.2 OS=Homo sapiens GN=H2AFY2 PE=1 SV=3	0.025	0.0446429	0.0251889	0.0316106
Q5JVS0	HABP4	Intracellular hyaluronan-binding protein 4 OS=Homo sapiens GN=HABP4 PE=1 SV=1	0.00208333	0.00297619	0.00251889	0.00252614
Q99729-2	HNRNPAB	Isoform 2 of Heterogeneous nuclear ribonucleoprotein A/B OS=Homo sapiens GN=HNRNPAB	0.00625	0.00892857	0.00503778	0.00673878
O43390	HNRNPR	Heterogeneous nuclear ribonucleoprotein R OS=Homo sapiens GN=HNRNPR PE=1 SV=1	0.00625	0.00892857	0.00755668	0.00757842
Q1KMD3	HNRNPUL2	Heterogeneous nuclear ribonucleoprotein U-like protein 2 OS=Homo sapiens GN=HNRNPUL2 PE=1 SV=1	0.00833333	0.014881	0.00503778	0.00941736
Q86VS8	HOOK3	Protein Hook homolog 3 OS=Homo sapiens GN=HOOK3 PE=1 SV=2	0.00208333	0.00297619	0.00251889	0.00252614
Q9NZI8	IGF2BP1	Insulin-like growth factor 2 mRNA-binding protein 1 OS=Homo sapiens GN=IGF2BP1 PE=1 SV=2	0.00833333	0.0119048	0.00251889	0.00758566
P01857	IGHG1	Ig gamma-1 chain C region OS=Homo sapiens GN=IGHG1 PE=1 SV=1	0.00833333	0.014881	0.0251889	0.0161344
Q12906	ILF3	Interleukin enhancer-binding factor 3 OS=Homo sapiens GN=ILF3 PE=1 SV=3	0.00416667	0.0208333	0.00755668	0.0108522
Q96PE3	INPP4A	Type I inositol 3,4-bisphosphate 4-phosphatase OS=Homo sapiens GN=INPP4A PE=1 SV=1	0.00208333	0.0208333	0.00251889	0.00847852
O95373	IPO7	Importin-7 OS=Homo sapiens GN=IPO7 PE=1 SV=1	0.00416667	0.00595238	0.00251889	0.00421265
A0MZ66	KIAA1598	Shootin-1 OS=Homo sapiens GN=KIAA1598 PE=1 SV=4	0.00416667	0.00297619	0.00503778	0.00406021
Q12840	KIF5A	Kinesin heavy chain isoform 5A OS=Homo sapiens GN=KIF5A PE=1 SV=2	0.0291667	0.0505952	0.0428212	0.040861
P33176	KIF5B	Kinesin-1 heavy chain OS=Homo sapiens GN=KIF5B PE=1 SV=1	0.0270833	0.0386905	0.0327456	0.0328398
P05783	KRT18	Keratin, type I cytoskeletal 18 OS=Homo sapiens GN=KRT18 PE=1 SV=2	0.0729167	0.0803571	0.0403023	0.0645254
P08727	KRT19	Keratin, type I cytoskeletal 19 OS=Homo sapiens GN=KRT19 PE=1 SV=4	0.0541667	0.0684524	0.0478589	0.056826
Q86UP2	KTN1	Kinectin OS=Homo sapiens GN=KTN1 PE=1 SV=1	0.00416667	0.0119048	0.0100756	0.00871567
O43813	LANCL1	LanC-like protein 1 OS=Homo sapiens GN=LANCL1 PE=1 SV=1	0.00416667	0.00297619	0.00755668	0.00489984
P02545	LMNA	Prelamin-A/C OS=Homo sapiens GN=LMNA PE=1 SV=1	0.00625	0.0178571	0.00755668	0.0105546
P20700	LMNB1	Lamin-B1 OS=Homo sapiens GN=LMNB1 PE=1 SV=2	0.00625	0.0119048	0.00251889	0.00689122
Q03252	LMNB2	Lamin-B2 OS=Homo sapiens GN=LMNB2 PE=1 SV=3	0.00833333	0.00595238	0.00251889	0.00560154
Q9Y2L9	LRCH1	Leucine-rich repeat and calponin homology domain-containing protein 1 OS=Homo sapiens GN=LRCH1 PE=1 SV=3	0.00625	0.00297619	0.00503778	0.00475466
Q9UNF1	MAGED2	Melanoma-associated antigen D2 OS=Homo sapiens GN=MAGED2 PE=1 SV=2	0.00625	0.00595238	0.00251889	0.00490709
Q9UPY8	MAPRE3	Microtubule-associated protein RP/EB family member 3 OS=Homo sapiens GN=MAPRE3 PE=1 SV=1	0.00833333	0.014881	0.0100756	0.0110966
P40926	MDH2	Malate dehydrogenase, mitochondrial OS=Homo sapiens GN=MDH2 PE=1 SV=3	0.0125	0.0386905	0.0201511	0.0237805
Q8N4C8	MINK1	Misshapen-like kinase 1 OS=Homo sapiens GN=MINK1 PE=1 SV=2	0.00416667	0.00595238	0.00251889	0.00421265
P55196	MLLT4	Afadin OS=Homo sapiens GN=MLLT4 PE=1 SV=3	0.00416667	0.00595238	0.00251889	0.00421265
P12036	NEFH	Neurofilament heavy polypeptide OS=Homo sapiens GN=NEFH PE=1 SV=4	0.0208333	0.0297619	0.0302267	0.0269406
P55769	NHP2L1	NHP2-like protein 1 OS=Homo sapiens GN=NHP2L1 PE=1 SV=3	0.00208333	0.00297619	0.00251889	0.00252614
P06748	NPM1	Nucleophosmin OS=Homo sapiens GN=NPM1 PE=1 SV=2	0.00208333	0.00892857	0.00503778	0.0053499
Q9Y6R0	NUMBL	Numb-like protein OS=Homo sapiens GN=NUMBL PE=1 SV=1	0.00416667	0.00297619	0.00251889	0.00322058
P61970	NUTF2	Nuclear transport factor 2 OS=Homo sapiens GN=NUTF2 PE=1 SV=1	0.00208333	0.00297619	0.00251889	0.00252614
O15294	OGT	UDP-N-acetylglucosamine--peptide N-acetylglucosaminyltransferase 110 kDa subunit OS=Homo sapiens GN=OGT PE=1 SV=3	0.00208333	0.00297619	0.00251889	0.00252614
Q99784	OLFM1	Noelin OS=Homo sapiens GN=OLFM1 PE=1 SV=4	0.00208333	0.00595238	0.00251889	0.0035182
Q96CV9	OPTN	Optineurin OS=Homo sapiens GN=OPTN PE=1 SV=2	0.00208333	0.00297619	0.00503778	0.00336577
Q96FW1	OTUB1	Ubiquitin thioesterase OTUB1 OS=Homo sapiens GN=OTUB1 PE=1 SV=2	0.00208333	0.00595238	0.00251889	0.0035182
Q15102	PAFAH1B3	Platelet-activating factor acetylhydrolase IB subunit gamma OS=Homo sapiens GN=PAFAH1B3 PE=1 SV=1	0.00208333	0.00297619	0.00251889	0.00252614
P22234	PAICS	Multifunctional protein ADE2 OS=Homo sapiens GN=PAICS PE=1 SV=3	0.00416667	0.00892857	0.00251889	0.00520471
O75914	PAK3	Serine/threonine-protein kinase PAK 3 OS=Homo sapiens GN=PAK3 PE=1 SV=2	0.00625	0.00892857	0.00503778	0.00673878
Q15365	PCBP1	Poly(rC)-binding protein 1 OS=Homo sapiens GN=PCBP1 PE=1 SV=2	0.025	0.0327381	0.0277078	0.028482
O00764	PDXK	Pyridoxal kinase OS=Homo sapiens GN=PDXK PE=1 SV=1	0.00208333	0.00297619	0.00251889	0.00252614
P14618	PKM	Pyruvate kinase PKM OS=Homo sapiens GN=PKM PE=1 SV=4	0.0354167	0.0297619	0.0314861	0.0322216
Q8IV08	PLD3	Phospholipase D3 OS=Homo sapiens GN=PLD3 PE=1 SV=1	0.00208333	0.00297619	0.00503778	0.00336577
P62136	PPP1CA	Serine/threonine-protein phosphatase PP1-alpha catalytic subunit OS=Homo sapiens GN=PPP1CA PE=1 SV=1	0.00416667	0.00297619	0.00251889	0.00322058
P62140	PPP1CB	Serine/threonine-protein phosphatase PP1-beta catalytic subunit OS=Homo sapiens GN=PPP1CB PE=1 SV=3	0.00416667	0.00297619	0.00251889	0.00322058
Q6ZMI0	PPP1R21	Protein phosphatase 1 regulatory subunit 21 OS=Homo sapiens GN=PPP1R21 PE=1 SV=1	0.00208333	0.014881	0.0100756	0.00901328
P67775	PPP2CA	Serine/threonine-protein phosphatase 2A catalytic subunit alpha isoform OS=Homo sapiens GN=PPP2CA PE=1 SV=1	0.00833333	0.00892857	0.00503778	0.00743323
P62714	PPP2CB	Serine/threonine-protein phosphatase 2A catalytic subunit beta isoform OS=Homo sapiens GN=PPP2CB PE=1 SV=1	0.00833333	0.00892857	0.00503778	0.00743323
Q8WUY3	PRUNE2	Protein prune homolog 2 OS=Homo sapiens GN=PRUNE2 PE=1 SV=3	0.00208333	0.00892857	0.00755668	0.00618953
P25789	PSMA4	Proteasome subunit alpha type-4 OS=Homo sapiens GN=PSMA4 PE=1 SV=1	0.00208333	0.00595238	0.00503778	0.00435783
P49721	PSMB2	Proteasome subunit beta type-2 OS=Homo sapiens GN=PSMB2 PE=1 SV=1	0.00208333	0.00892857	0.00503778	0.0053499
P49720	PSMB3	Proteasome subunit beta type-3 OS=Homo sapiens GN=PSMB3 PE=1 SV=2	0.00416667	0.014881	0.00251889	0.00718884
P28070	PSMB4	Proteasome subunit beta type-4 OS=Homo sapiens GN=PSMB4 PE=1 SV=4	0.00208333	0.00595238	0.00755668	0.00519746
O00231	PSMD11	26S proteasome non-ATPase regulatory subunit 11 OS=Homo sapiens GN=PSMD11 PE=1 SV=3	0.00625	0.0119048	0.00251889	0.00689122
O00232	PSMD12	26S proteasome non-ATPase regulatory subunit 12 OS=Homo sapiens GN=PSMD12 PE=1 SV=3	0.00208333	0.00595238	0.00251889	0.0035182
Q6NZI2	PTRF	Polymerase I and transcript release factor OS=Homo sapiens GN=PTRF PE=1 SV=1	0.00833333	0.0178571	0.0100756	0.0120887
P47897	QARS	Glutamine--tRNA ligase OS=Homo sapiens GN=QARS PE=1 SV=1	0.00416667	0.00892857	0.00503778	0.00604434
Q9UL25	RAB21	Ras-related protein Rab-21 OS=Homo sapiens GN=RAB21 PE=1 SV=3	0.00208333	0.00297619	0.00251889	0.00252614
Q14498	RBM39	RNA-binding protein 39 OS=Homo sapiens GN=RBM39 PE=1 SV=2	0.00208333	0.014881	0.00251889	0.00649439
P83731	RPL24	60S ribosomal protein L24 OS=Homo sapiens GN=RPL24 PE=1 SV=1	0.00625	0.0119048	0.00503778	0.00773085
P36578	RPL4	60S ribosomal protein L4 OS=Homo sapiens GN=RPL4 PE=1 SV=5	0.00208333	0.00297619	0.00251889	0.00252614
P46777	RPL5	60S ribosomal protein L5 OS=Homo sapiens GN=RPL5 PE=1 SV=3	0.00208333	0.00892857	0.00251889	0.00451027
P62424	RPL7A	60S ribosomal protein L7a OS=Homo sapiens GN=RPL7A PE=1 SV=2	0.00416667	0.00595238	0.00503778	0.00505228
P62917	RPL8	60S ribosomal protein L8 OS=Homo sapiens GN=RPL8 PE=1 SV=2	0.00625	0.00595238	0.0100756	0.00742598
P62263	RPS14	40S ribosomal protein S14 OS=Homo sapiens GN=RPS14 PE=1 SV=3	0.00208333	0.00297619	0.00503778	0.00336577
P62273	RPS29	40S ribosomal protein S29 OS=Homo sapiens GN=RPS29 PE=1 SV=2	0.00208333	0.00297619	0.00251889	0.00252614
P46782	RPS5	40S ribosomal protein S5 OS=Homo sapiens GN=RPS5 PE=1 SV=4	0.0145833	0.014881	0.00503778	0.0115007
Q8WXA3-4	RUFY2	Isoform 4 of RUN and FYVE domain-containing protein 2 OS=Homo sapiens GN=RUFY2	0.00416667	0.00892857	0.0100756	0.0077236
P05109	S100A8	Protein S100-A8 OS=Homo sapiens GN=S100A8 PE=1 SV=1	0.00833333	0.00892857	0.02267	0.0133106
Q15436	SEC23A	Protein transport protein Sec23A OS=Homo sapiens GN=SEC23A PE=1 SV=2	0.00208333	0.00297619	0.00251889	0.00252614
Q9UBV2	SEL1L	Protein sel-1 homolog 1 OS=Homo sapiens GN=SEL1L PE=1 SV=3	0.00208333	0.00892857	0.00503778	0.0053499
P50453	SERPINB9	Serpin B9 OS=Homo sapiens GN=SERPINB9 PE=1 SV=1	0.00416667	0.0119048	0.00251889	0.00619677
Q15393	SF3B3	Splicing factor 3B subunit 3 OS=Homo sapiens GN=SF3B3 PE=1 SV=4	0.00208333	0.00595238	0.00503778	0.00435783
Q9H9B4	SFXN1	Sideroflexin-1 OS=Homo sapiens GN=SFXN1 PE=1 SV=4	0.0229167	0.0297619	0.0428212	0.0318332
P60880	SNAP25	Synaptosomal-associated protein 25 OS=Homo sapiens GN=SNAP25 PE=1 SV=1	0.0125	0.0119048	0.00755668	0.0106538
O76070	SNCG	Gamma-synuclein OS=Homo sapiens GN=SNCG PE=1 SV=2	0.00625	0.00595238	0.0100756	0.00742598
Q7KZF4	SND1	Staphylococcal nuclease domain-containing protein 1 OS=Homo sapiens GN=SND1 PE=1 SV=1	0.025	0.0595238	0.0100756	0.0315331
O15020	SPTBN2	Spectrin beta chain, non-erythrocytic 2 OS=Homo sapiens GN=SPTBN2 PE=1 SV=3	0.0270833	0.0297619	0.0302267	0.029024
P27105	STOM	Erythrocyte band 7 integral membrane protein OS=Homo sapiens GN=STOM PE=1 SV=3	0.00625	0.0119048	0.00251889	0.00689122
Q8WXE9	STON2	Stonin-2 OS=Homo sapiens GN=STON2 PE=1 SV=1	0.00208333	0.00297619	0.00251889	0.00252614
P21579	SYT1	Synaptotagmin-1 OS=Homo sapiens GN=SYT1 PE=1 SV=1	0.00625	0.0119048	0.0125945	0.0102497
Q01995	TAGLN	Transgelin OS=Homo sapiens GN=TAGLN PE=1 SV=4	0.00625	0.00892857	0.00503778	0.00673878
P37837	TALDO1	Transaldolase OS=Homo sapiens GN=TALDO1 PE=1 SV=2	0.00208333	0.0119048	0.00503778	0.00634196
Q9Y490	TLN1	Talin-1 OS=Homo sapiens GN=TLN1 PE=1 SV=3	0.00208333	0.0119048	0.00251889	0.00550233
Q9Y4G6	TLN2	Talin-2 OS=Homo sapiens GN=TLN2 PE=1 SV=4	0.00208333	0.00892857	0.00251889	0.00451027
Q9UKE5	TNIK	TRAF2 and NCK-interacting protein kinase OS=Homo sapiens GN=TNIK PE=1 SV=1	0.00416667	0.00595238	0.00251889	0.00421265
O43399	TPD52L2	Tumor protein D54 OS=Homo sapiens GN=TPD52L2 PE=1 SV=2	0.00208333	0.00297619	0.00251889	0.00252614
Q9BW30	TPPP3	Tubulin polymerization-promoting protein family member 3 OS=Homo sapiens GN=TPPP3 PE=1 SV=1	0.00416667	0.00595238	0.00503778	0.00505228
Q709C8	VPS13C	Vacuolar protein sorting-associated protein 13C OS=Homo sapiens GN=VPS13C PE=1 SV=1	0.00208333	0.00297619	0.00251889	0.00252614
Q9UEU0	VTI1B	Vesicle transport through interaction with t-SNAREs homolog 1B OS=Homo sapiens GN=VTI1B PE=1 SV=3	0.00416667	0.00297619	0.00251889	0.00322058
P12956	XRCC6	X-ray repair cross-complementing protein 6 OS=Homo sapiens GN=XRCC6 PE=1 SV=2	0.01875	0.0297619	0.0100756	0.0195292
Q15942	ZYX	Zyxin OS=Homo sapiens GN=ZYX PE=1 SV=1	0.00625	0.00297619	0.00503778	0.00475466
