# Supplementary material for: Analysis of proteome-wide degradation dynamics in ALS SOD1 iPSC-derived patient neurons reveals disrupted VCP homeostasis
Source: Cell Rep. Author manuscript; Available in PMC 2024 Jan 12. (PMC10785776; doi:10.1016/j.celrep.2023.113160)
Supplement: 5 [file NIHMS1941862-supplement-5.xlsx]

## Sheet: LC-MS_MS samples
Experiment	Files	Description
SILAC degradation assays	39bSOD1A4V_d30_T0_exp1	Related to Figures 2 and S2. Analysis of the proteome of pulsed-chased 39b-SOD1A4V or CORR MN cultures over-time.
	39bSOD1A4V_d31_T1_exp1
	39bSOD1A4V_d35_T5_exp1
	39bSOD1A4V_d40_T10_exp1
	39bSOD1A4V_d51_T21_exp1
	CORR_d30_T0_exp1
	CORR_d31_T1_exp1
	CORR_d35_T5_exp1
	CORR_d40_T10_exp1
	CORR_d51_T21_exp1
	39bSOD1A4V_d30_T0_exp2
	39bSOD1A4V_d31_T1_exp2
	39bSOD1A4V_d35_T5_exp2
	39bSOD1A4V_d40_T10_exp2
	39bSOD1A4V_d51_T21_exp2
	CORR_d30_T0_exp2
	CORR_d31_T1_exp2
	CORR_d35_T5_exp2
	CORR_d40_T10_exp2
	CORR_d51_T21_exp2
SILAC MG132	CORR_dmso_1	Related to Figures S2. Analysis of the proteome of the CORR MNs upon blockage of proteasome activity with MG132
	CORR_dmso_2
	CORR_dmso_3
	CORR_mg132_1
	CORR_mg132_2
	CORR_mg132_3
39bSOD1A4V/CORR SILAC IP	39bSOD1A4V_aVCP_d35_exp1	Related to Figure 2. Analysis of immunoprecipitated labeled and unlabeled VCP from 39b-SOD1A4V or CORR MNs whole cell extracts.
	CORR_aVCP_d35_exp1
	39bSOD1A4V_aVCP_d35_exp2
	CORR_aVCP_d35_exp2
	39bSOD1A4V_aVCP_d35_exp3
	CORR_aVCP_d35_exp3
HUES3/HUES3SOD1A4V SILAC IP	SS59_HUES3_aVCP_d51_exp1	Related to Figure 3. Analysis of immunoprecipitated labeled and unlabeled VCP from HUES3 or HUES3-SOD1A4V MNs whole cell extracts.
	SS59_HUES3SOD1A4V_aVCP_d51_exp1
	SS61_HUES3_aVCP_d51_exp2
	SS61_HUES3SOD1A4V_aVCP_d51_exp2
Cross-link IP	39bSOD1A4V_input	Related to Figures 5 and S5. Analysis of anti-VCP or IgG immunoprecipitates, derived from 39b-SOD1A4V or CORR MNs, upon DSP cross-linking.
	39bSOD1A4V_aVCP_1
	39bSOD1A4V_aVCP_2
	39bSOD1A4V_aVCP_3
	39bSOD1A4V_IgG_1
	39bSOD1A4V_IgG_2
	39bSOD1A4V_IgG_3
	CORR_input
	CORR_aVCP_1
	CORR_aVCP_2
	CORR_aVCP_3
	CORR_IgG_1
	CORR_IgG_2
	CORR_IgG_3
